# Supplementary material for: Inhibition of Escherichia coli O157:H7 Growth Through Nutrient Competition by Non-O157 E. coli Isolated from Cattle
Source: Microorganisms. 2025 Dec 10;13(12):2811. doi: 10.3390/microorganisms13122811 (PMC12735539; doi:10.3390/microorganisms13122811)
Supplement: Supplementary file 1 [file microorganisms-13-02811-s001.zip]

Archive with 2 entries (2 files):
- Supplementary File 1_v4.pdf
- Supplementary File 2_v3.xlsx
