# Supplementary material for: Inhibition of Escherichia coli O157:H7 Growth Through Nutrient Competition by Non-O157 E. coli Isolated from Cattle
Source: Microorganisms. 2025 Dec 10;13(12):2811. doi: 10.3390/microorganisms13122811 (PMC12735539; doi:10.3390/microorganisms13122811)
Supplement: Supplementary file 1 [file microorganisms-13-02811-s001.zip › Supplementary File 2_v3.xlsx]

## Sheet: Supplementary Table 1
Bovine E. coli Isolate Name	Animal	Date of Collection	FS19 Group (O157 strain inoculated)	Sample Type	Enrichment	Assembly Size	Contigs	N50	L50	ANI Cluster	Selected for Further Analysis*
1_428RN3A	428	2019-11-04	EDL933	RAMS	No	5072576	168	144648	10	N/A	X
2_437RN1A	437	2019-11-07	TW14588	RAMS	No	4698985	41	337119	5	L	X
3_437REN7A	437	2019-10-29	TW14588	RAMS	Yes	4939263	85	192366	8	I
4_437REN7B	437	2019-10-29	TW14588	RAMS	Yes	4939711	86	192366	8	I
5_437REN3A	437	2019-11-07	TW14588	RAMS	Yes	4699013	45	298341	6	L
6_437REN3B	437	2019-11-07	TW14588	RAMS	Yes	4698758	45	298341	6	L
7_426FEN5A	426	2019-10-29	RM6067	Fecal	Yes	4431490	117	77586	19	N/A	X
8_426FEN5B	426	2019-10-29	RM6067	Fecal	Yes	5010527	91	184800	9	I
9_429FN2A	429	2019-11-07	TW14588	Fecal	No	4906698	104	168460	9	N/A	X
10_434FEN3	434	2019-10-29	EDL933	Fecal	Yes	4587345	100	119467	13	K
11_434FEN3	434	2019-10-29	EDL933	Fecal	Yes	4587757	103	119569	13	K
12_435FEN3	435	2019-10-29	EDL933	Fecal	Yes	5172913	112	184566	10	J
13_435FEN3	435	2019-10-29	EDL933	Fecal	Yes	5267384	108	185610	10	J	X
14_437FEN5	437	2019-10-29	TW14588	Fecal	Yes	4939305	85	193450	7	I	X
15_437FEN5	437	2019-10-29	TW14588	Fecal	Yes	4939642	85	193450	8	I
16_427REC	427	2019-11-21	FRIK1989	RAMS	Yes	5529295	250	108247	14	A
17_427RED	427	2019-11-21	FRIK1989	RAMS	Yes	5538039	255	96525	15	A
18_429REC	429	2019-11-21	TW14588	RAMS	Yes	5288972	176	96778	17	E
19_429RED	429	2019-11-21	TW14588	RAMS	Yes	5429790	221	121817	13	G
21_429FEC	429	2019-11-21	TW14588	Fecal	Yes	5424288	219	108248	14	G
22_429FED	429	2019-11-21	TW14588	Fecal	Yes	5427043	219	121817	13	G
23_430FEC	430	2019-11-21	TW14588	Fecal	Yes	5516445	166	137721	13	B
24_430FED	430	2019-11-21	TW14588	Fecal	Yes	5516275	164	128805	14	B
25_427FED	427	2019-11-21	FRIK1989	Fecal	Yes	5537111	258	96525	15	A
26_433FEC	433	2019-11-21	FRIK1989	Fecal	Yes	5037192	103	151407	12	L
27_433FED	433	2019-11-21	FRIK1989	Fecal	Yes	5167934	103	172283	10	L
28_436FEC	436	2019-11-21	TW14588	Fecal	Yes	5285968	188	96302	17	E
29_436FED	436	2019-11-21	TW14588	Fecal	Yes	5288969	178	96778	17	E
30_440FEC	440	2019-11-21	FRIK1989	Fecal	Yes	5014347	95	169154	8	K
31_440FED	440	2019-11-21	FRIK1989	Fecal	Yes	5014000	94	169154	8	K	O
32_436REC	436	2019-11-21	TW14588	RAMS	Yes	5546168	303	92023	17	A
33_436RED	436	2019-11-21	TW14588	RAMS	Yes	5563837	309	92023	17	A
34_440REC	440	2019-11-21	FRIK1989	RAMS	Yes	5287807	189	96302	17	E
35_440RED	440	2019-11-21	FRIK1989	RAMS	Yes	5286656	186	96302	17	E
36_441REC	441	2019-11-21	FRIK1989	RAMS	Yes	5543610	331	92023	16	A
37_441RED	441	2019-11-21	FRIK1989	RAMS	Yes	5521571	307	93761	16	G
38_426REC	426	2019-11-18	RM6067	RAMS	Yes	5388135	208	121661	13	G
39_426RED	426	2019-11-18	RM6067	RAMS	Yes	5385838	219	148834	12	G	O
40_427REC	427	2019-11-21	FRIK1989	RAMS	Yes	5506983	226	108247	14	A
41_427RED	427	2019-11-21	FRIK1989	RAMS	Yes	5502226	229	112856	14	A	O
42_428REC	428	2019-11-18	EDL933	RAMS	Yes	5470776	223	97669	14	G
43_428RED	428	2019-11-18	EDL933	RAMS	Yes	5467930	226	97668	14	G
44_429REC	429	2019-11-21	TW14588	RAMS	Yes	5290442	192	96302	17	E
45_429RED	429	2019-11-21	TW14588	RAMS	Yes	5285269	183	96302	17	E
46_430REC	430	2019-11-21	TW14588	RAMS	Yes	5428511	213	136275	13	G
47_430RED	430	2019-11-21	TW14588	RAMS	Yes	5287185	189	96302	17	E
48_431RED	431	2019-11-18	EDL933	RAMS	Yes	5440013	227	108247	14	A
49_432REC	432	2019-11-18	RM6067	RAMS	Yes	5437704	225	121661	13	G
50_432RED	432	2019-11-18	RM6067	RAMS	Yes	5438445	222	136275	13	G
51_433REC	433	2019-11-21	FRIK1989	RAMS	Yes	5287586	183	96778	17	E
52_433RED	433	2019-11-21	FRIK1989	RAMS	Yes	5287929	178	96778	17	E
53_434REC	434	2019-11-18	EDL933	RAMS	Yes	5237176	158	125859	12	D
54_434RED	434	2019-11-18	EDL933	RAMS	Yes	5228537	154	125859	12	D
55_435REC	435	2019-11-18	EDL933	RAMS	Yes	4945122	132	99901	16	J
56_435RED	435	2019-11-18	EDL933	RAMS	Yes	4945242	133	96062	17	J
57_436REC	436	2019-11-21	TW14588	RAMS	Yes	4952360	132	101437	16	J
58_436RED	436	2019-11-21	TW14588	RAMS	Yes	4950411	128	101437	16	J
59_437REC	437	2019-11-21	TW14588	RAMS	Yes	4940585	88	192028	8	I
60_437RED	437	2019-11-21	TW14588	RAMS	Yes	4939413	88	193450	7	I
61_438REC	438	2019-11-18	RM6067	RAMS	Yes	4845964	70	193419	8	H	X
62_438RED	438	2019-11-18	RM6067	RAMS	Yes	4845915	71	193419	8	H
63_439REC	439	2019-11-18	RM6067	RAMS	Yes	5551385	273	93761	16	A
64_439RED	439	2019-11-18	RM6067	RAMS	Yes	5519041	230	92023	17	A
65_440REC	440	2019-11-21	FRIK1989	RAMS	Yes	5495553	275	92023	17	A
66_440RED	440	2019-11-21	FRIK1989	RAMS	Yes	5553788	280	93761	16	A
67_441REC	441	2019-11-21	FRIK1989	RAMS	Yes	5475492	288	92023	16	A
68_441RED	441	2019-11-21	FRIK1989	RAMS	Yes	5516495	275	92023	16	A
69_426FEC	426	2019-11-18	RM6067	Fecal	Yes	4883447	64	271373	7	N/A	X
70_426FED	426	2019-11-18	RM6067	Fecal	Yes	5389853	222	148799	12	G
71_427FED	427	2019-11-21	FRIK1989	Fecal	Yes	5529918	248	108247	14	A
72_428FEC	428	2019-11-18	EDL933	Fecal	Yes	5117687	70	236105	9	C
73_428FED	428	2019-11-18	EDL933	Fecal	Yes	5118157	67	236105	9	C	X
74_429FEC	429	2019-11-21	TW14588	Fecal	Yes	5264231	174	96778	17	E	O
75_429FED	429	2019-11-21	TW14588	Fecal	Yes	5289939	181	96778	17	E
76_430FEC	430	2019-11-21	TW14588	Fecal	Yes	5429210	157	137721	13	B
77_430FED	430	2019-11-21	TW14588	Fecal	Yes	5287548	181	99575	16	E
78_431FEC	431	2019-11-18	EDL933	Fecal	Yes	5536674	253	96525	15	A
79_431FED	431	2019-11-18	EDL933	Fecal	Yes	5453762	75	268680	5	N/A	X
80_432FEC	432	2019-11-18	RM6067	Fecal	Yes	5447920	157	137721	13	F	O
81_432FED	432	2019-11-18	RM6067	Fecal	Yes	5476914	167	137721	13	F
82_433FEC	433	2019-11-21	FRIK1989	Fecal	Yes	5289044	184	96778	17	E
83_433FED	433	2019-11-21	FRIK1989	Fecal	Yes	5287198	184	96302	17	E
84_434FEC	434	2019-11-18	EDL933	Fecal	Yes	5095086	77	205698	10	N/A	X
85_434FED	434	2019-11-18	EDL933	Fecal	Yes	5238074	152	125859	12	D	O
86_435FEC	435	2019-11-18	EDL933	Fecal	Yes	5118317	70	236105	9	C
87_435FED	435	2019-11-18	EDL933	Fecal	Yes	5002338	67	198112	8	N/A	X
88_436FEC	436	2019-11-21	TW14588	Fecal	Yes	5543864	271	92023	16	A
89_436FED	436	2019-11-21	TW14588	Fecal	Yes	5581197	335	89358	17	A
90_437FED	437	2019-11-21	TW14588	Fecal	Yes	5539555	261	93761	16	A
91_438FEC	438	2019-11-18	RM6067	Fecal	Yes	5421834	165	137721	13	B
92_438FED	438	2019-11-18	RM6067	Fecal	Yes	5423679	152	137721	13	B	O
93_439FEC	439	2019-11-18	RM6067	Fecal	Yes	5545655	269	93761	16	A
94_439FED	439	2019-11-18	RM6067	Fecal	Yes	5549260	266	93761	16	A
95_440FED	440	2019-11-21	FRIK1989	Fecal	Yes	4846388	68	154900	10	N/A	X
96_441FEC	441	2019-11-21	FRIK1989	Fecal	Yes	4658472	63	244607	8	N/A	X
RAMS: Rectoanal Mucosa Swab; ANI: Average Nucleotide Identity
*X: Isolate selected as representative for ANI cluster and used for downstream in vitro and in silico analyses; O: Isolate selected as representative of ANI Cluster, but removed from downstream analyses because the isolate harbor gene for Shiga toxin

## Sheet: Supplementary Table 2
Query	Reference	%ANI	Bidirectional fragment mappings	Total Query Fragements
96_441FEC	96_441FEC	100	1522	1525
96_441FEC	7_426FEN5A	98.3971	1282	1525
96_441FEC	10_434FEN3	98.3694	1340	1525
96_441FEC	11_434FEN3	98.3671	1340	1525
96_441FEC	58_436RED	98.3668	1336	1525
96_441FEC	56_435RED	98.3615	1333	1525
96_441FEC	57_436REC	98.3533	1337	1525
96_441FEC	55_435REC	98.3525	1337	1525
96_441FEC	5_437REN3A	98.3445	1378	1525
96_441FEC	2_437RN1A	98.3323	1375	1525
96_441FEC	29_436FED	98.3089	1360	1525
96_441FEC	6_437REN3B	98.3062	1377	1525
96_441FEC	45_429RED	98.2974	1360	1525
96_441FEC	52_433RED	98.2967	1368	1525
96_441FEC	75_429FED	98.2933	1363	1525
96_441FEC	83_433FED	98.2924	1367	1525
96_441FEC	18_429REC	98.292	1366	1525
96_441FEC	34_440REC	98.2898	1365	1525
96_441FEC	82_433FEC	98.2895	1365	1525
96_441FEC	74_429FEC	98.2874	1351	1525
96_441FEC	44_429REC	98.2851	1367	1525
96_441FEC	28_436FEC	98.2849	1364	1525
96_441FEC	51_433REC	98.2832	1366	1525
96_441FEC	77_430FED	98.2785	1366	1525
96_441FEC	47_430RED	98.2747	1369	1525
96_441FEC	35_440RED	98.2661	1365	1525
96_441FEC	69_426FEC	98.2614	1349	1525
96_441FEC	14_437FEN5	98.22	1368	1525
96_441FEC	9_429FN2A	98.2199	1352	1525
96_441FEC	15_437FEN5	98.2136	1372	1525
96_441FEC	59_437REC	98.2064	1368	1525
96_441FEC	4_437REN7B	98.2	1375	1525
96_441FEC	60_437RED	98.199	1373	1525
96_441FEC	3_437REN7A	98.1988	1370	1525
96_441FEC	13_435FEN3	98.1915	1363	1525
96_441FEC	8_426FEN5B	98.1899	1369	1525
96_441FEC	95_440FED	98.1806	1352	1525
96_441FEC	32_436REC	98.1763	1347	1525
96_441FEC	12_435FEN3	98.169	1361	1525
96_441FEC	87_435FED	98.1565	1359	1525
96_441FEC	48_431RED	98.1559	1352	1525
96_441FEC	85_434FED	98.1518	1360	1525
96_441FEC	53_434REC	98.1467	1357	1525
96_441FEC	36_441REC	98.1421	1353	1525
96_441FEC	27_433FED	98.138	1367	1525
96_441FEC	63_439REC	98.1339	1350	1525
96_441FEC	94_439FED	98.1333	1354	1525
96_441FEC	25_427FED	98.133	1348	1525
96_441FEC	54_434RED	98.1318	1363	1525
96_441FEC	31_440FED	98.1292	1360	1525
96_441FEC	67_441REC	98.1277	1353	1525
96_441FEC	41_427RED	98.126	1354	1525
96_441FEC	26_433FEC	98.1257	1373	1525
96_441FEC	21_429FEC	98.1236	1357	1525
96_441FEC	68_441RED	98.123	1360	1525
96_441FEC	40_427REC	98.123	1354	1525
96_441FEC	1_428RN3A	98.1218	1369	1525
96_441FEC	89_436FED	98.1208	1352	1525
96_441FEC	62_438RED	98.1183	1356	1525
96_441FEC	49_432REC	98.1176	1351	1525
96_441FEC	19_429RED	98.1175	1352	1525
96_441FEC	66_440RED	98.1169	1358	1525
96_441FEC	30_440FEC	98.1137	1363	1525
96_441FEC	16_427REC	98.1112	1355	1525
96_441FEC	38_426REC	98.1111	1352	1525
96_441FEC	71_427FED	98.1101	1355	1525
96_441FEC	65_440REC	98.1079	1354	1525
96_441FEC	90_437FED	98.1052	1359	1525
96_441FEC	17_427RED	98.1033	1357	1525
96_441FEC	78_431FEC	98.1026	1351	1525
96_441FEC	64_439RED	98.101	1359	1525
96_441FEC	93_439FEC	98.1001	1353	1525
96_441FEC	61_438REC	98.097	1360	1525
96_441FEC	22_429FED	98.0946	1355	1525
96_441FEC	37_441RED	98.0809	1357	1525
96_441FEC	76_430FEC	98.0764	1371	1525
96_441FEC	43_428RED	98.0731	1357	1525
96_441FEC	46_430REC	98.0731	1357	1525
96_441FEC	33_436RED	98.0729	1360	1525
96_441FEC	91_438FEC	98.0723	1369	1525
96_441FEC	80_432FEC	98.0723	1370	1525
96_441FEC	70_426FED	98.0716	1359	1525
96_441FEC	92_438FED	98.068	1372	1525
96_441FEC	50_432RED	98.0606	1358	1525
96_441FEC	24_430FED	98.0543	1368	1525
96_441FEC	88_436FEC	98.0521	1360	1525
96_441FEC	81_432FED	98.0491	1370	1525
96_441FEC	39_426RED	98.0448	1361	1525
96_441FEC	42_428REC	98.0434	1363	1525
96_441FEC	23_430FEC	98.0373	1369	1525
96_441FEC	73_428FED	97.3149	1366	1525
96_441FEC	86_435FEC	97.2986	1370	1525
96_441FEC	72_428FEC	97.2955	1371	1525
96_441FEC	84_434FEC	97.2447	1368	1525
96_441FEC	79_431FED	96.7263	1339	1525
95_440FED	95_440FED	100	1580	1586
95_440FED	61_438REC	99.6213	1504	1586
95_440FED	62_438RED	99.6187	1507	1586
95_440FED	69_426FEC	99.1917	1449	1586
95_440FED	31_440FED	99.1888	1464	1586
95_440FED	30_440FEC	99.1885	1468	1586
95_440FED	87_435FED	99.1564	1462	1586
95_440FED	37_441RED	99.1513	1463	1586
95_440FED	67_441REC	99.1484	1458	1586
95_440FED	12_435FEN3	99.1473	1461	1586
95_440FED	13_435FEN3	99.1469	1465	1586
95_440FED	59_437REC	99.1442	1449	1586
95_440FED	15_437FEN5	99.144	1453	1586
95_440FED	36_441REC	99.1375	1464	1586
95_440FED	25_427FED	99.1343	1469	1586
95_440FED	46_430REC	99.133	1461	1586
95_440FED	3_437REN7A	99.1323	1451	1586
95_440FED	78_431FEC	99.1314	1472	1586
95_440FED	49_432REC	99.13	1462	1586
95_440FED	60_437RED	99.1298	1452	1586
95_440FED	19_429RED	99.1296	1469	1586
95_440FED	50_432RED	99.1286	1464	1586
95_440FED	33_436RED	99.1286	1467	1586
95_440FED	39_426RED	99.1259	1463	1586
95_440FED	71_427FED	99.124	1467	1586
95_440FED	23_430FEC	99.1235	1463	1586
95_440FED	76_430FEC	99.1232	1465	1586
95_440FED	21_429FEC	99.1217	1469	1586
95_440FED	70_426FED	99.1202	1467	1586
95_440FED	63_439REC	99.1191	1472	1586
95_440FED	89_436FED	99.1171	1471	1586
95_440FED	4_437REN7B	99.1169	1457	1586
95_440FED	93_439FEC	99.1151	1473	1586
95_440FED	43_428RED	99.1136	1469	1586
95_440FED	16_427REC	99.1134	1477	1586
95_440FED	42_428REC	99.1123	1468	1586
95_440FED	68_441RED	99.1122	1463	1586
95_440FED	65_440REC	99.1121	1466	1586
95_440FED	22_429FED	99.1116	1463	1586
95_440FED	81_432FED	99.1113	1465	1586
95_440FED	48_431RED	99.1099	1471	1586
95_440FED	92_438FED	99.1091	1466	1586
95_440FED	40_427REC	99.1088	1472	1586
95_440FED	14_437FEN5	99.1083	1455	1586
95_440FED	24_430FED	99.1083	1462	1586
95_440FED	85_434FED	99.1044	1471	1586
95_440FED	8_426FEN5B	99.1005	1452	1586
95_440FED	1_428RN3A	99.0999	1471	1586
95_440FED	91_438FEC	99.0998	1466	1586
95_440FED	80_432FEC	99.0996	1468	1586
95_440FED	17_427RED	99.099	1475	1586
95_440FED	90_437FED	99.0974	1473	1586
95_440FED	94_439FED	99.0963	1472	1586
95_440FED	38_426REC	99.0955	1476	1586
95_440FED	9_429FN2A	99.0925	1470	1586
95_440FED	64_439RED	99.092	1468	1586
95_440FED	66_440RED	99.0892	1478	1586
95_440FED	53_434REC	99.0881	1478	1586
95_440FED	88_436FEC	99.0847	1470	1586
95_440FED	54_434RED	99.08	1475	1586
95_440FED	26_433FEC	99.0769	1469	1586
95_440FED	41_427RED	99.0767	1476	1586
95_440FED	27_433FED	99.0745	1468	1586
95_440FED	32_436REC	99.0588	1477	1586
95_440FED	29_436FED	98.4481	1406	1586
95_440FED	6_437REN3B	98.4479	1416	1586
95_440FED	74_429FEC	98.4392	1404	1586
95_440FED	44_429REC	98.4353	1413	1586
95_440FED	45_429RED	98.4284	1406	1586
95_440FED	47_430RED	98.4281	1410	1586
95_440FED	83_433FED	98.4228	1416	1586
95_440FED	5_437REN3A	98.4217	1423	1586
95_440FED	18_429REC	98.4179	1413	1586
95_440FED	75_429FED	98.4172	1414	1586
95_440FED	2_437RN1A	98.4164	1422	1586
95_440FED	10_434FEN3	98.4157	1379	1586
95_440FED	82_433FEC	98.4154	1409	1586
95_440FED	35_440RED	98.413	1415	1586
95_440FED	77_430FED	98.412	1414	1586
95_440FED	28_436FEC	98.4117	1411	1586
95_440FED	51_433REC	98.4111	1410	1586
95_440FED	52_433RED	98.4109	1411	1586
95_440FED	11_434FEN3	98.4075	1381	1586
95_440FED	34_440REC	98.4068	1414	1586
95_440FED	7_426FEN5A	98.406	1319	1586
95_440FED	57_436REC	98.3665	1364	1586
95_440FED	55_435REC	98.3631	1357	1586
95_440FED	58_436RED	98.3557	1361	1586
95_440FED	56_435RED	98.3458	1362	1586
95_440FED	96_441FEC	98.1215	1361	1586
95_440FED	86_435FEC	97.3651	1393	1586
95_440FED	72_428FEC	97.3621	1388	1586
95_440FED	73_428FED	97.3489	1392	1586
95_440FED	84_434FEC	97.2929	1395	1586
95_440FED	79_431FED	96.5952	1341	1586
94_439FED	94_439FED	100	1724	1731
94_439FED	68_441RED	99.9947	1708	1731
94_439FED	66_440RED	99.9935	1723	1731
94_439FED	64_439RED	99.9897	1719	1731
94_439FED	17_427RED	99.9883	1719	1731
94_439FED	90_437FED	99.9881	1720	1731
94_439FED	78_431FEC	99.9879	1722	1731
94_439FED	93_439FEC	99.9878	1720	1731
94_439FED	41_427RED	99.987	1717	1731
94_439FED	71_427FED	99.9865	1720	1731
94_439FED	40_427REC	99.9863	1716	1731
94_439FED	25_427FED	99.9849	1721	1731
94_439FED	63_439REC	99.9845	1720	1731
94_439FED	88_436FEC	99.9845	1715	1731
94_439FED	16_427REC	99.9829	1720	1731
94_439FED	36_441REC	99.9818	1693	1731
94_439FED	89_436FED	99.9786	1709	1731
94_439FED	65_440REC	99.978	1699	1731
94_439FED	32_436REC	99.9779	1703	1731
94_439FED	33_436RED	99.9773	1707	1731
94_439FED	37_441RED	99.9772	1693	1731
94_439FED	48_431RED	99.9748	1701	1731
94_439FED	67_441REC	99.957	1689	1731
94_439FED	46_430REC	99.9061	1660	1731
94_439FED	43_428RED	99.903	1659	1731
94_439FED	50_432RED	99.9028	1661	1731
94_439FED	39_426RED	99.8973	1667	1731
94_439FED	42_428REC	99.8931	1657	1731
94_439FED	49_432REC	99.892	1666	1731
94_439FED	38_426REC	99.8913	1669	1731
94_439FED	19_429RED	99.886	1653	1731
94_439FED	22_429FED	99.8832	1656	1731
94_439FED	70_426FED	99.8816	1666	1731
94_439FED	21_429FEC	99.8805	1654	1731
94_439FED	53_434REC	99.854	1616	1731
94_439FED	54_434RED	99.8469	1625	1731
94_439FED	85_434FED	99.846	1625	1731
94_439FED	80_432FEC	99.5776	1542	1731
94_439FED	81_432FED	99.5624	1543	1731
94_439FED	23_430FEC	99.5481	1545	1731
94_439FED	92_438FED	99.5375	1550	1731
94_439FED	91_438FEC	99.5343	1550	1731
94_439FED	76_430FEC	99.53	1553	1731
94_439FED	24_430FED	99.4922	1554	1731
94_439FED	69_426FEC	99.2783	1471	1731
94_439FED	60_437RED	99.123	1450	1731
94_439FED	87_435FED	99.1228	1482	1731
94_439FED	3_437REN7A	99.1202	1450	1731
94_439FED	12_435FEN3	99.1199	1477	1731
94_439FED	15_437FEN5	99.1163	1455	1731
94_439FED	61_438REC	99.1138	1462	1731
94_439FED	8_426FEN5B	99.0965	1452	1731
94_439FED	59_437REC	99.0928	1453	1731
94_439FED	14_437FEN5	99.0888	1458	1731
94_439FED	4_437REN7B	99.0748	1458	1731
94_439FED	62_438RED	99.073	1469	1731
94_439FED	13_435FEN3	99.0573	1490	1731
94_439FED	95_440FED	99.0453	1481	1731
94_439FED	9_429FN2A	99.0438	1465	1731
94_439FED	31_440FED	98.9904	1504	1731
94_439FED	30_440FEC	98.953	1512	1731
94_439FED	1_428RN3A	98.9308	1497	1731
94_439FED	26_433FEC	98.8479	1484	1731
94_439FED	27_433FED	98.8152	1486	1731
94_439FED	5_437REN3A	98.5134	1421	1731
94_439FED	6_437REN3B	98.5023	1417	1731
94_439FED	2_437RN1A	98.499	1420	1731
94_439FED	10_434FEN3	98.4837	1365	1731
94_439FED	11_434FEN3	98.4686	1367	1731
94_439FED	56_435RED	98.385	1356	1731
94_439FED	57_436REC	98.3817	1368	1731
94_439FED	55_435REC	98.3764	1369	1731
94_439FED	58_436RED	98.3752	1367	1731
94_439FED	7_426FEN5A	98.3736	1298	1731
94_439FED	74_429FEC	98.2067	1444	1731
94_439FED	47_430RED	98.2008	1451	1731
94_439FED	75_429FED	98.1989	1450	1731
94_439FED	45_429RED	98.1898	1450	1731
94_439FED	35_440RED	98.1881	1448	1731
94_439FED	29_436FED	98.1842	1451	1731
94_439FED	83_433FED	98.1818	1454	1731
94_439FED	52_433RED	98.1732	1452	1731
94_439FED	18_429REC	98.1669	1456	1731
94_439FED	28_436FEC	98.1661	1452	1731
94_439FED	44_429REC	98.1611	1459	1731
94_439FED	34_440REC	98.1601	1455	1731
94_439FED	82_433FEC	98.1597	1453	1731
94_439FED	51_433REC	98.1594	1453	1731
94_439FED	77_430FED	98.1516	1459	1731
94_439FED	96_441FEC	98.1104	1362	1731
94_439FED	73_428FED	97.2076	1400	1731
94_439FED	86_435FEC	97.1994	1395	1731
94_439FED	84_434FEC	97.1841	1393	1731
94_439FED	72_428FEC	97.1652	1404	1731
94_439FED	79_431FED	96.2397	1408	1731
93_439FEC	93_439FEC	100	1722	1729
93_439FEC	16_427REC	99.9959	1717	1729
93_439FEC	66_440RED	99.9958	1716	1729
93_439FEC	64_439RED	99.9956	1721	1729
93_439FEC	90_437FED	99.9955	1722	1729
93_439FEC	17_427RED	99.9936	1714	1729
93_439FEC	78_431FEC	99.9934	1716	1729
93_439FEC	41_427RED	99.9924	1711	1729
93_439FEC	71_427FED	99.9924	1719	1729
93_439FEC	63_439REC	99.9915	1720	1729
93_439FEC	68_441RED	99.9914	1709	1729
93_439FEC	94_439FED	99.9903	1721	1729
93_439FEC	88_436FEC	99.9899	1713	1729
93_439FEC	25_427FED	99.9861	1719	1729
93_439FEC	40_427REC	99.979	1717	1729
93_439FEC	48_431RED	99.9785	1697	1729
93_439FEC	33_436RED	99.9729	1704	1729
93_439FEC	89_436FED	99.9729	1703	1729
93_439FEC	67_441REC	99.9727	1681	1729
93_439FEC	32_436REC	99.9714	1701	1729
93_439FEC	36_441REC	99.9705	1692	1729
93_439FEC	37_441RED	99.9663	1690	1729
93_439FEC	65_440REC	99.9621	1701	1729
93_439FEC	19_429RED	99.884	1645	1729
93_439FEC	39_426RED	99.8818	1658	1729
93_439FEC	46_430REC	99.8799	1659	1729
93_439FEC	42_428REC	99.8742	1655	1729
93_439FEC	50_432RED	99.8721	1662	1729
93_439FEC	49_432REC	99.868	1660	1729
93_439FEC	38_426REC	99.8667	1666	1729
93_439FEC	43_428RED	99.8643	1656	1729
93_439FEC	70_426FED	99.8613	1660	1729
93_439FEC	22_429FED	99.8603	1648	1729
93_439FEC	21_429FEC	99.8568	1651	1729
93_439FEC	54_434RED	99.8424	1619	1729
93_439FEC	53_434REC	99.8344	1620	1729
93_439FEC	85_434FED	99.8328	1622	1729
93_439FEC	80_432FEC	99.545	1543	1729
93_439FEC	81_432FED	99.5316	1543	1729
93_439FEC	76_430FEC	99.5174	1545	1729
93_439FEC	92_438FED	99.513	1543	1729
93_439FEC	91_438FEC	99.5058	1545	1729
93_439FEC	23_430FEC	99.5043	1546	1729
93_439FEC	24_430FED	99.4988	1547	1729
93_439FEC	69_426FEC	99.236	1463	1729
93_439FEC	15_437FEN5	99.1436	1445	1729
93_439FEC	14_437FEN5	99.1334	1446	1729
93_439FEC	3_437REN7A	99.1309	1443	1729
93_439FEC	59_437REC	99.1243	1444	1729
93_439FEC	12_435FEN3	99.1214	1472	1729
93_439FEC	87_435FED	99.1214	1478	1729
93_439FEC	60_437RED	99.114	1444	1729
93_439FEC	4_437REN7B	99.1012	1454	1729
93_439FEC	8_426FEN5B	99.0861	1449	1729
93_439FEC	61_438REC	99.0799	1465	1729
93_439FEC	95_440FED	99.0458	1479	1729
93_439FEC	62_438RED	99.0361	1472	1729
93_439FEC	13_435FEN3	99.0325	1484	1729
93_439FEC	9_429FN2A	98.9896	1460	1729
93_439FEC	30_440FEC	98.9832	1502	1729
93_439FEC	31_440FED	98.9558	1511	1729
93_439FEC	1_428RN3A	98.8875	1491	1729
93_439FEC	26_433FEC	98.8733	1481	1729
93_439FEC	27_433FED	98.8498	1482	1729
93_439FEC	10_434FEN3	98.503	1358	1729
93_439FEC	11_434FEN3	98.5008	1356	1729
93_439FEC	2_437RN1A	98.4865	1410	1729
93_439FEC	5_437REN3A	98.4818	1412	1729
93_439FEC	6_437REN3B	98.462	1414	1729
93_439FEC	58_436RED	98.3861	1361	1729
93_439FEC	56_435RED	98.378	1356	1729
93_439FEC	55_435REC	98.3734	1354	1729
93_439FEC	7_426FEN5A	98.3553	1295	1729
93_439FEC	57_436REC	98.3434	1359	1729
93_439FEC	35_440RED	98.2026	1440	1729
93_439FEC	51_433REC	98.1926	1444	1729
93_439FEC	82_433FEC	98.1923	1446	1729
93_439FEC	29_436FED	98.1917	1450	1729
93_439FEC	74_429FEC	98.1783	1445	1729
93_439FEC	45_429RED	98.1777	1451	1729
93_439FEC	75_429FED	98.175	1455	1729
93_439FEC	83_433FED	98.1747	1449	1729
93_439FEC	52_433RED	98.1646	1454	1729
93_439FEC	47_430RED	98.1616	1455	1729
93_439FEC	18_429REC	98.159	1454	1729
93_439FEC	28_436FEC	98.1566	1453	1729
93_439FEC	34_440REC	98.1518	1451	1729
93_439FEC	77_430FED	98.1417	1456	1729
93_439FEC	44_429REC	98.1166	1458	1729
93_439FEC	96_441FEC	98.0767	1360	1729
93_439FEC	73_428FED	97.2093	1392	1729
93_439FEC	84_434FEC	97.1981	1381	1729
93_439FEC	86_435FEC	97.183	1394	1729
93_439FEC	72_428FEC	97.164	1403	1729
93_439FEC	79_431FED	96.2192	1396	1729
92_438FED	92_438FED	100	1729	1735
92_438FED	24_430FED	99.9975	1720	1735
92_438FED	81_432FED	99.996	1722	1735
92_438FED	23_430FEC	99.995	1720	1735
92_438FED	80_432FEC	99.9945	1718	1735
92_438FED	76_430FEC	99.994	1727	1735
92_438FED	91_438FEC	99.9935	1722	1735
92_438FED	49_432REC	99.6035	1539	1735
92_438FED	70_426FED	99.595	1542	1735
92_438FED	19_429RED	99.5834	1542	1735
92_438FED	53_434REC	99.5737	1553	1735
92_438FED	22_429FED	99.5692	1539	1735
92_438FED	43_428RED	99.569	1544	1735
92_438FED	46_430REC	99.5679	1541	1735
92_438FED	50_432RED	99.5659	1545	1735
92_438FED	54_434RED	99.5657	1545	1735
92_438FED	42_428REC	99.5608	1545	1735
92_438FED	39_426RED	99.5599	1546	1735
92_438FED	38_426REC	99.5579	1540	1735
92_438FED	85_434FED	99.5563	1550	1735
92_438FED	78_431FEC	99.5518	1546	1735
92_438FED	37_441RED	99.5503	1544	1735
92_438FED	21_429FEC	99.5497	1540	1735
92_438FED	63_439REC	99.5482	1544	1735
92_438FED	36_441REC	99.5479	1544	1735
92_438FED	32_436REC	99.5473	1538	1735
92_438FED	67_441REC	99.5438	1540	1735
92_438FED	17_427RED	99.5437	1548	1735
92_438FED	40_427REC	99.5392	1549	1735
92_438FED	16_427REC	99.5373	1546	1735
92_438FED	41_427RED	99.5359	1547	1735
92_438FED	25_427FED	99.5269	1547	1735
92_438FED	65_440REC	99.5256	1537	1735
92_438FED	93_439FEC	99.518	1546	1735
92_438FED	89_436FED	99.5032	1542	1735
92_438FED	94_439FED	99.5024	1544	1735
92_438FED	71_427FED	99.4991	1546	1735
92_438FED	88_436FEC	99.4981	1544	1735
92_438FED	68_441RED	99.4962	1546	1735
92_438FED	90_437FED	99.4962	1547	1735
92_438FED	48_431RED	99.4929	1548	1735
92_438FED	33_436RED	99.4928	1545	1735
92_438FED	66_440RED	99.4894	1546	1735
92_438FED	64_439RED	99.4721	1556	1735
92_438FED	69_426FEC	99.2429	1465	1735
92_438FED	95_440FED	99.0814	1463	1735
92_438FED	14_437FEN5	99.0795	1445	1735
92_438FED	60_437RED	99.0761	1447	1735
92_438FED	3_437REN7A	99.0654	1454	1735
92_438FED	12_435FEN3	99.0634	1466	1735
92_438FED	4_437REN7B	99.0605	1449	1735
92_438FED	8_426FEN5B	99.0599	1447	1735
92_438FED	62_438RED	99.059	1484	1735
92_438FED	61_438REC	99.0541	1487	1735
92_438FED	15_437FEN5	99.0379	1456	1735
92_438FED	59_437REC	99.0334	1451	1735
92_438FED	87_435FED	99.0004	1497	1735
92_438FED	13_435FEN3	98.9202	1489	1735
92_438FED	9_429FN2A	98.9059	1476	1735
92_438FED	30_440FEC	98.8292	1488	1735
92_438FED	31_440FED	98.8239	1490	1735
92_438FED	1_428RN3A	98.8159	1468	1735
92_438FED	26_433FEC	98.7894	1481	1735
92_438FED	27_433FED	98.7825	1481	1735
92_438FED	7_426FEN5A	98.4294	1294	1735
92_438FED	45_429RED	98.4222	1522	1735
92_438FED	83_433FED	98.4168	1533	1735
92_438FED	28_436FEC	98.4095	1523	1735
92_438FED	29_436FED	98.4076	1524	1735
92_438FED	18_429REC	98.4015	1528	1735
92_438FED	75_429FED	98.398	1525	1735
92_438FED	74_429FEC	98.3918	1525	1735
92_438FED	47_430RED	98.3859	1533	1735
92_438FED	10_434FEN3	98.3826	1383	1735
92_438FED	35_440RED	98.3794	1527	1735
92_438FED	52_433RED	98.3792	1528	1735
92_438FED	51_433REC	98.3682	1528	1735
92_438FED	34_440REC	98.3663	1534	1735
92_438FED	44_429REC	98.355	1544	1735
92_438FED	77_430FED	98.3543	1527	1735
92_438FED	82_433FEC	98.3512	1527	1735
92_438FED	11_434FEN3	98.3389	1382	1735
92_438FED	2_437RN1A	98.3333	1426	1735
92_438FED	6_437REN3B	98.3263	1424	1735
92_438FED	5_437REN3A	98.3112	1428	1735
92_438FED	56_435RED	98.2919	1372	1735
92_438FED	57_436REC	98.2911	1375	1735
92_438FED	55_435REC	98.2651	1376	1735
92_438FED	58_436RED	98.2542	1375	1735
92_438FED	96_441FEC	97.9839	1377	1735
92_438FED	86_435FEC	97.1495	1399	1735
92_438FED	84_434FEC	97.1241	1393	1735
92_438FED	73_428FED	97.1219	1405	1735
92_438FED	72_428FEC	97.1061	1405	1735
92_438FED	79_431FED	96.4101	1389	1735
91_438FEC	91_438FEC	100	1723	1733
91_438FEC	92_438FED	99.9989	1726	1733
91_438FEC	80_432FEC	99.9981	1717	1733
91_438FEC	81_432FED	99.9973	1722	1733
91_438FEC	23_430FEC	99.9964	1723	1733
91_438FEC	24_430FED	99.9963	1723	1733
91_438FEC	76_430FEC	99.9939	1723	1733
91_438FEC	49_432REC	99.6253	1535	1733
91_438FEC	70_426FED	99.6235	1541	1733
91_438FEC	19_429RED	99.6219	1539	1733
91_438FEC	46_430REC	99.6011	1538	1733
91_438FEC	43_428RED	99.595	1545	1733
91_438FEC	37_441RED	99.5935	1539	1733
91_438FEC	67_441REC	99.5895	1533	1733
91_438FEC	78_431FEC	99.5889	1538	1733
91_438FEC	50_432RED	99.5845	1543	1733
91_438FEC	21_429FEC	99.5818	1539	1733
91_438FEC	22_429FED	99.5809	1542	1733
91_438FEC	39_426RED	99.5773	1547	1733
91_438FEC	53_434REC	99.572	1553	1733
91_438FEC	38_426REC	99.5703	1542	1733
91_438FEC	85_434FED	99.5685	1554	1733
91_438FEC	63_439REC	99.5685	1544	1733
91_438FEC	36_441REC	99.5683	1542	1733
91_438FEC	65_440REC	99.5669	1534	1733
91_438FEC	32_436REC	99.5642	1540	1733
91_438FEC	54_434RED	99.5627	1551	1733
91_438FEC	17_427RED	99.5617	1544	1733
91_438FEC	88_436FEC	99.5606	1542	1733
91_438FEC	41_427RED	99.5596	1546	1733
91_438FEC	42_428REC	99.5596	1553	1733
91_438FEC	40_427REC	99.5591	1544	1733
91_438FEC	16_427REC	99.5547	1544	1733
91_438FEC	89_436FED	99.5519	1540	1733
91_438FEC	25_427FED	99.5491	1540	1733
91_438FEC	66_440RED	99.5465	1544	1733
91_438FEC	93_439FEC	99.5435	1543	1733
91_438FEC	64_439RED	99.5423	1550	1733
91_438FEC	71_427FED	99.5323	1542	1733
91_438FEC	33_436RED	99.5274	1545	1733
91_438FEC	94_439FED	99.5257	1544	1733
91_438FEC	48_431RED	99.5188	1546	1733
91_438FEC	68_441RED	99.5182	1543	1733
91_438FEC	90_437FED	99.513	1546	1733
91_438FEC	69_426FEC	99.2586	1459	1733
91_438FEC	62_438RED	99.0993	1484	1733
91_438FEC	61_438REC	99.0977	1485	1733
91_438FEC	14_437FEN5	99.0933	1446	1733
91_438FEC	12_435FEN3	99.0917	1466	1733
91_438FEC	95_440FED	99.0913	1462	1733
91_438FEC	60_437RED	99.075	1447	1733
91_438FEC	15_437FEN5	99.065	1452	1733
91_438FEC	3_437REN7A	99.0466	1459	1733
91_438FEC	87_435FED	99.035	1490	1733
91_438FEC	59_437REC	99.03	1453	1733
91_438FEC	4_437REN7B	99.0273	1454	1733
91_438FEC	8_426FEN5B	99.0269	1449	1733
91_438FEC	13_435FEN3	98.9436	1498	1733
91_438FEC	9_429FN2A	98.93	1468	1733
91_438FEC	1_428RN3A	98.8409	1463	1733
91_438FEC	30_440FEC	98.8273	1484	1733
91_438FEC	31_440FED	98.8066	1484	1733
91_438FEC	27_433FED	98.7988	1477	1733
91_438FEC	26_433FEC	98.7878	1476	1733
91_438FEC	51_433REC	98.4217	1522	1733
91_438FEC	18_429REC	98.4214	1529	1733
91_438FEC	29_436FED	98.417	1531	1733
91_438FEC	83_433FED	98.4151	1529	1733
91_438FEC	35_440RED	98.4118	1525	1733
91_438FEC	7_426FEN5A	98.4097	1290	1733
91_438FEC	52_433RED	98.4059	1525	1733
91_438FEC	45_429RED	98.403	1529	1733
91_438FEC	28_436FEC	98.3982	1523	1733
91_438FEC	75_429FED	98.3965	1528	1733
91_438FEC	10_434FEN3	98.3947	1384	1733
91_438FEC	77_430FED	98.3917	1529	1733
91_438FEC	82_433FEC	98.3856	1523	1733
91_438FEC	74_429FEC	98.3832	1528	1733
91_438FEC	44_429REC	98.381	1534	1733
91_438FEC	34_440REC	98.3731	1534	1733
91_438FEC	47_430RED	98.368	1539	1733
91_438FEC	11_434FEN3	98.3399	1384	1733
91_438FEC	6_437REN3B	98.3372	1423	1733
91_438FEC	2_437RN1A	98.3352	1426	1733
91_438FEC	5_437REN3A	98.329	1426	1733
91_438FEC	55_435REC	98.2852	1371	1733
91_438FEC	57_436REC	98.2712	1374	1733
91_438FEC	56_435RED	98.2641	1373	1733
91_438FEC	58_436RED	98.2434	1376	1733
91_438FEC	96_441FEC	98.0037	1377	1733
91_438FEC	84_434FEC	97.185	1389	1733
91_438FEC	73_428FED	97.1825	1399	1733
91_438FEC	86_435FEC	97.1705	1397	1733
91_438FEC	72_428FEC	97.1351	1401	1733
91_438FEC	79_431FED	96.4625	1388	1733
90_437FED	90_437FED	100	1724	1731
90_437FED	66_440RED	99.989	1720	1731
90_437FED	94_439FED	99.9877	1719	1731
90_437FED	64_439RED	99.9875	1718	1731
90_437FED	68_441RED	99.9872	1709	1731
90_437FED	25_427FED	99.9864	1718	1731
90_437FED	93_439FEC	99.9845	1721	1731
90_437FED	78_431FEC	99.9845	1720	1731
90_437FED	16_427REC	99.9835	1720	1731
90_437FED	17_427RED	99.9831	1714	1731
90_437FED	71_427FED	99.9827	1722	1731
90_437FED	40_427REC	99.9789	1715	1731
90_437FED	48_431RED	99.9786	1695	1731
90_437FED	88_436FEC	99.9769	1714	1731
90_437FED	41_427RED	99.9755	1720	1731
90_437FED	63_439REC	99.9734	1721	1731
90_437FED	33_436RED	99.971	1705	1731
90_437FED	32_436REC	99.9709	1702	1731
90_437FED	65_440REC	99.97	1699	1731
90_437FED	89_436FED	99.9685	1708	1731
90_437FED	36_441REC	99.9668	1696	1731
90_437FED	37_441RED	99.9622	1693	1731
90_437FED	67_441REC	99.961	1690	1731
90_437FED	50_432RED	99.8787	1660	1731
90_437FED	39_426RED	99.8784	1663	1731
90_437FED	42_428REC	99.8729	1655	1731
90_437FED	19_429RED	99.8703	1648	1731
90_437FED	49_432REC	99.8693	1664	1731
90_437FED	43_428RED	99.8665	1657	1731
90_437FED	46_430REC	99.8626	1661	1731
90_437FED	38_426REC	99.8615	1663	1731
90_437FED	22_429FED	99.8559	1652	1731
90_437FED	21_429FEC	99.8542	1652	1731
90_437FED	70_426FED	99.8465	1661	1731
90_437FED	53_434REC	99.8361	1619	1731
90_437FED	85_434FED	99.8311	1618	1731
90_437FED	54_434RED	99.8276	1619	1731
90_437FED	80_432FEC	99.5607	1540	1731
90_437FED	92_438FED	99.5341	1544	1731
90_437FED	81_432FED	99.5273	1540	1731
90_437FED	91_438FEC	99.5264	1544	1731
90_437FED	76_430FEC	99.5172	1545	1731
90_437FED	23_430FEC	99.5035	1544	1731
90_437FED	24_430FED	99.4923	1548	1731
90_437FED	69_426FEC	99.2678	1464	1731
90_437FED	15_437FEN5	99.1227	1449	1731
90_437FED	60_437RED	99.1093	1446	1731
90_437FED	12_435FEN3	99.1057	1472	1731
90_437FED	3_437REN7A	99.1037	1452	1731
90_437FED	4_437REN7B	99.0913	1453	1731
90_437FED	59_437REC	99.0831	1451	1731
90_437FED	14_437FEN5	99.0826	1457	1731
90_437FED	95_440FED	99.0782	1474	1731
90_437FED	87_435FED	99.0774	1482	1731
90_437FED	61_438REC	99.0772	1464	1731
90_437FED	8_426FEN5B	99.0729	1455	1731
90_437FED	62_438RED	99.0647	1471	1731
90_437FED	13_435FEN3	99.0472	1478	1731
90_437FED	9_429FN2A	99.0366	1456	1731
90_437FED	30_440FEC	99.009	1505	1731
90_437FED	31_440FED	98.9889	1508	1731
90_437FED	1_428RN3A	98.8965	1495	1731
90_437FED	26_433FEC	98.896	1478	1731
90_437FED	27_433FED	98.8782	1477	1731
90_437FED	10_434FEN3	98.5094	1365	1731
90_437FED	11_434FEN3	98.4949	1361	1731
90_437FED	2_437RN1A	98.4917	1415	1731
90_437FED	5_437REN3A	98.4905	1415	1731
90_437FED	6_437REN3B	98.4783	1413	1731
90_437FED	56_435RED	98.3975	1358	1731
90_437FED	58_436RED	98.3941	1362	1731
90_437FED	55_435REC	98.3877	1358	1731
90_437FED	7_426FEN5A	98.3876	1290	1731
90_437FED	57_436REC	98.3642	1365	1731
90_437FED	74_429FEC	98.2257	1438	1731
90_437FED	35_440RED	98.2257	1442	1731
90_437FED	29_436FED	98.2193	1446	1731
90_437FED	52_433RED	98.2108	1444	1731
90_437FED	75_429FED	98.2072	1447	1731
90_437FED	47_430RED	98.1976	1450	1731
90_437FED	51_433REC	98.1861	1445	1731
90_437FED	18_429REC	98.1807	1448	1731
90_437FED	28_436FEC	98.1771	1447	1731
90_437FED	44_429REC	98.1723	1451	1731
90_437FED	45_429RED	98.1718	1449	1731
90_437FED	34_440REC	98.165	1452	1731
90_437FED	77_430FED	98.1628	1448	1731
90_437FED	82_433FEC	98.1612	1448	1731
90_437FED	83_433FED	98.1437	1451	1731
90_437FED	96_441FEC	98.1102	1363	1731
90_437FED	73_428FED	97.2133	1393	1731
90_437FED	84_434FEC	97.2086	1380	1731
90_437FED	86_435FEC	97.1947	1390	1731
90_437FED	72_428FEC	97.1663	1401	1731
90_437FED	79_431FED	96.2333	1400	1731
89_436FED	89_436FED	100	1714	1720
89_436FED	32_436REC	99.9906	1702	1720
89_436FED	37_441RED	99.9897	1690	1720
89_436FED	36_441REC	99.9896	1691	1720
89_436FED	33_436RED	99.9889	1709	1720
89_436FED	64_439RED	99.9887	1707	1720
89_436FED	88_436FEC	99.9869	1707	1720
89_436FED	93_439FEC	99.9811	1704	1720
89_436FED	66_440RED	99.9791	1700	1720
89_436FED	25_427FED	99.9768	1702	1720
89_436FED	94_439FED	99.976	1710	1720
89_436FED	17_427RED	99.9758	1701	1720
89_436FED	41_427RED	99.9752	1701	1720
89_436FED	63_439REC	99.975	1704	1720
89_436FED	90_437FED	99.9749	1708	1720
89_436FED	68_441RED	99.9725	1696	1720
89_436FED	78_431FEC	99.9724	1704	1720
89_436FED	71_427FED	99.9718	1706	1720
89_436FED	16_427REC	99.9701	1704	1720
89_436FED	40_427REC	99.9664	1705	1720
89_436FED	67_441REC	99.9659	1682	1720
89_436FED	48_431RED	99.9632	1687	1720
89_436FED	65_440REC	99.9501	1691	1720
89_436FED	50_432RED	99.8985	1661	1720
89_436FED	39_426RED	99.8967	1661	1720
89_436FED	38_426REC	99.8962	1666	1720
89_436FED	46_430REC	99.8855	1658	1720
89_436FED	70_426FED	99.8853	1664	1720
89_436FED	49_432REC	99.8815	1662	1720
89_436FED	42_428REC	99.8762	1655	1720
89_436FED	22_429FED	99.8733	1653	1720
89_436FED	19_429RED	99.8731	1652	1720
89_436FED	43_428RED	99.8712	1658	1720
89_436FED	21_429FEC	99.8646	1650	1720
89_436FED	54_434RED	99.8382	1618	1720
89_436FED	53_434REC	99.8381	1612	1720
89_436FED	85_434FED	99.8272	1621	1720
89_436FED	80_432FEC	99.5389	1543	1720
89_436FED	81_432FED	99.5333	1538	1720
89_436FED	91_438FEC	99.5256	1541	1720
89_436FED	23_430FEC	99.5025	1546	1720
89_436FED	92_438FED	99.4996	1547	1720
89_436FED	24_430FED	99.4973	1546	1720
89_436FED	76_430FEC	99.495	1550	1720
89_436FED	69_426FEC	99.2556	1466	1720
89_436FED	87_435FED	99.158	1472	1720
89_436FED	12_435FEN3	99.1347	1469	1720
89_436FED	15_437FEN5	99.1231	1447	1720
89_436FED	59_437REC	99.1109	1445	1720
89_436FED	62_438RED	99.1089	1464	1720
89_436FED	61_438REC	99.1019	1467	1720
89_436FED	8_426FEN5B	99.0948	1447	1720
89_436FED	60_437RED	99.0885	1450	1720
89_436FED	3_437REN7A	99.0862	1452	1720
89_436FED	4_437REN7B	99.0736	1453	1720
89_436FED	95_440FED	99.066	1477	1720
89_436FED	14_437FEN5	99.0603	1455	1720
89_436FED	13_435FEN3	99.0485	1492	1720
89_436FED	9_429FN2A	99.0303	1453	1720
89_436FED	30_440FEC	98.993	1503	1720
89_436FED	31_440FED	98.9892	1499	1720
89_436FED	1_428RN3A	98.9162	1488	1720
89_436FED	26_433FEC	98.8598	1475	1720
89_436FED	27_433FED	98.836	1482	1720
89_436FED	10_434FEN3	98.4914	1359	1720
89_436FED	11_434FEN3	98.4675	1363	1720
89_436FED	5_437REN3A	98.4666	1420	1720
89_436FED	6_437REN3B	98.4573	1418	1720
89_436FED	2_437RN1A	98.4519	1418	1720
89_436FED	7_426FEN5A	98.3454	1299	1720
89_436FED	58_436RED	98.3372	1364	1720
89_436FED	55_435REC	98.3331	1363	1720
89_436FED	56_435RED	98.3205	1359	1720
89_436FED	57_436REC	98.3151	1368	1720
89_436FED	74_429FEC	98.1823	1440	1720
89_436FED	29_436FED	98.1808	1453	1720
89_436FED	47_430RED	98.1792	1445	1720
89_436FED	52_433RED	98.1687	1449	1720
89_436FED	75_429FED	98.1686	1450	1720
89_436FED	18_429REC	98.1607	1452	1720
89_436FED	35_440RED	98.1555	1448	1720
89_436FED	45_429RED	98.1549	1447	1720
89_436FED	28_436FEC	98.1544	1448	1720
89_436FED	82_433FEC	98.1522	1445	1720
89_436FED	96_441FEC	98.1347	1355	1720
89_436FED	51_433REC	98.1344	1453	1720
89_436FED	83_433FED	98.1323	1457	1720
89_436FED	34_440REC	98.1307	1453	1720
89_436FED	77_430FED	98.1222	1459	1720
89_436FED	44_429REC	98.1156	1458	1720
89_436FED	73_428FED	97.2051	1394	1720
89_436FED	86_435FEC	97.1906	1399	1720
89_436FED	84_434FEC	97.1731	1394	1720
89_436FED	72_428FEC	97.1568	1403	1720
89_436FED	79_431FED	96.1975	1405	1720
88_436FEC	88_436FEC	100	1721	1731
88_436FEC	89_436FED	99.9883	1702	1731
88_436FEC	32_436REC	99.9851	1698	1731
88_436FEC	93_439FEC	99.9848	1714	1731
88_436FEC	63_439REC	99.9835	1717	1731
88_436FEC	64_439RED	99.9827	1716	1731
88_436FEC	37_441RED	99.9801	1689	1731
88_436FEC	68_441RED	99.98	1701	1731
88_436FEC	25_427FED	99.9759	1715	1731
88_436FEC	36_441REC	99.9758	1690	1731
88_436FEC	33_436RED	99.975	1705	1731
88_436FEC	66_440RED	99.9745	1719	1731
88_436FEC	94_439FED	99.9739	1715	1731
88_436FEC	17_427RED	99.9737	1714	1731
88_436FEC	90_437FED	99.9716	1716	1731
88_436FEC	40_427REC	99.9708	1717	1731
88_436FEC	16_427REC	99.9682	1714	1731
88_436FEC	78_431FEC	99.9673	1716	1731
88_436FEC	41_427RED	99.9628	1714	1731
88_436FEC	71_427FED	99.9613	1714	1731
88_436FEC	48_431RED	99.9542	1694	1731
88_436FEC	65_440REC	99.9473	1696	1731
88_436FEC	67_441REC	99.9467	1686	1731
88_436FEC	50_432RED	99.8959	1661	1731
88_436FEC	38_426REC	99.8954	1667	1731
88_436FEC	39_426RED	99.8843	1663	1731
88_436FEC	42_428REC	99.8812	1654	1731
88_436FEC	70_426FED	99.879	1665	1731
88_436FEC	46_430REC	99.8764	1661	1731
88_436FEC	49_432REC	99.8727	1666	1731
88_436FEC	43_428RED	99.857	1661	1731
88_436FEC	21_429FEC	99.8525	1655	1731
88_436FEC	22_429FED	99.8485	1651	1731
88_436FEC	19_429RED	99.8466	1656	1731
88_436FEC	53_434REC	99.8292	1620	1731
88_436FEC	54_434RED	99.8284	1619	1731
88_436FEC	85_434FED	99.8114	1627	1731
88_436FEC	80_432FEC	99.5096	1543	1731
88_436FEC	81_432FED	99.5059	1540	1731
88_436FEC	91_438FEC	99.5033	1545	1731
88_436FEC	92_438FED	99.4976	1545	1731
88_436FEC	23_430FEC	99.4888	1545	1731
88_436FEC	76_430FEC	99.4722	1553	1731
88_436FEC	24_430FED	99.466	1552	1731
88_436FEC	69_426FEC	99.2711	1467	1731
88_436FEC	87_435FED	99.1229	1482	1731
88_436FEC	15_437FEN5	99.0982	1449	1731
88_436FEC	12_435FEN3	99.0743	1475	1731
88_436FEC	3_437REN7A	99.0734	1448	1731
88_436FEC	95_440FED	99.0682	1483	1731
88_436FEC	60_437RED	99.0678	1451	1731
88_436FEC	62_438RED	99.0675	1474	1731
88_436FEC	8_426FEN5B	99.0607	1453	1731
88_436FEC	59_437REC	99.0498	1452	1731
88_436FEC	61_438REC	99.0405	1474	1731
88_436FEC	14_437FEN5	99.0316	1453	1731
88_436FEC	4_437REN7B	99.0297	1457	1731
88_436FEC	31_440FED	99.0297	1500	1731
88_436FEC	13_435FEN3	99.0209	1491	1731
88_436FEC	30_440FEC	99.0177	1505	1731
88_436FEC	9_429FN2A	99.008	1459	1731
88_436FEC	26_433FEC	98.9233	1474	1731
88_436FEC	1_428RN3A	98.9042	1495	1731
88_436FEC	27_433FED	98.8669	1479	1731
88_436FEC	11_434FEN3	98.5146	1363	1731
88_436FEC	10_434FEN3	98.4892	1361	1731
88_436FEC	2_437RN1A	98.4714	1421	1731
88_436FEC	6_437REN3B	98.4657	1421	1731
88_436FEC	5_437REN3A	98.4554	1418	1731
88_436FEC	55_435REC	98.3697	1355	1731
88_436FEC	56_435RED	98.3463	1363	1731
88_436FEC	57_436REC	98.3388	1358	1731
88_436FEC	58_436RED	98.3335	1365	1731
88_436FEC	7_426FEN5A	98.3291	1298	1731
88_436FEC	74_429FEC	98.243	1434	1731
88_436FEC	29_436FED	98.2381	1444	1731
88_436FEC	52_433RED	98.2323	1440	1731
88_436FEC	75_429FED	98.2277	1445	1731
88_436FEC	47_430RED	98.2266	1443	1731
88_436FEC	35_440RED	98.2126	1439	1731
88_436FEC	45_429RED	98.21	1447	1731
88_436FEC	82_433FEC	98.2052	1449	1731
88_436FEC	77_430FED	98.205	1446	1731
88_436FEC	28_436FEC	98.1829	1445	1731
88_436FEC	18_429REC	98.1817	1449	1731
88_436FEC	51_433REC	98.1808	1448	1731
88_436FEC	44_429REC	98.1786	1448	1731
88_436FEC	34_440REC	98.1723	1449	1731
88_436FEC	83_433FED	98.1517	1454	1731
88_436FEC	96_441FEC	98.0574	1366	1731
88_436FEC	73_428FED	97.2224	1393	1731
88_436FEC	84_434FEC	97.188	1388	1731
88_436FEC	86_435FEC	97.1778	1396	1731
88_436FEC	72_428FEC	97.166	1404	1731
88_436FEC	79_431FED	96.1583	1407	1731
87_435FED	87_435FED	100	1634	1638
87_435FED	69_426FEC	99.1859	1519	1638
87_435FED	62_438RED	99.1847	1456	1638
87_435FED	32_436REC	99.174	1479	1638
87_435FED	48_431RED	99.1706	1482	1638
87_435FED	67_441REC	99.1657	1479	1638
87_435FED	43_428RED	99.1655	1476	1638
87_435FED	31_440FED	99.1645	1438	1638
87_435FED	33_436RED	99.1632	1477	1638
87_435FED	41_427RED	99.1616	1484	1638
87_435FED	19_429RED	99.1612	1476	1638
87_435FED	16_427REC	99.1609	1484	1638
87_435FED	85_434FED	99.1598	1483	1638
87_435FED	95_440FED	99.1584	1463	1638
87_435FED	40_427REC	99.1576	1481	1638
87_435FED	63_439REC	99.1574	1482	1638
87_435FED	17_427RED	99.1567	1482	1638
87_435FED	93_439FEC	99.1545	1480	1638
87_435FED	89_436FED	99.1545	1484	1638
87_435FED	21_429FEC	99.1535	1477	1638
87_435FED	61_438REC	99.153	1463	1638
87_435FED	22_429FED	99.149	1476	1638
87_435FED	70_426FED	99.1481	1477	1638
87_435FED	65_440REC	99.147	1483	1638
87_435FED	66_440RED	99.1465	1478	1638
87_435FED	30_440FEC	99.1463	1447	1638
87_435FED	78_431FEC	99.1458	1481	1638
87_435FED	37_441RED	99.1436	1485	1638
87_435FED	25_427FED	99.1411	1485	1638
87_435FED	71_427FED	99.1403	1487	1638
87_435FED	68_441RED	99.1373	1483	1638
87_435FED	88_436FEC	99.136	1489	1638
87_435FED	38_426REC	99.1311	1482	1638
87_435FED	54_434RED	99.1304	1486	1638
87_435FED	50_432RED	99.1293	1482	1638
87_435FED	94_439FED	99.1286	1482	1638
87_435FED	39_426RED	99.1265	1485	1638
87_435FED	42_428REC	99.1206	1486	1638
87_435FED	36_441REC	99.1204	1486	1638
87_435FED	49_432REC	99.1155	1484	1638
87_435FED	46_430REC	99.1151	1484	1638
87_435FED	90_437FED	99.1101	1486	1638
87_435FED	1_428RN3A	99.1065	1454	1638
87_435FED	91_438FEC	99.1045	1490	1638
87_435FED	53_434REC	99.1008	1485	1638
87_435FED	12_435FEN3	99.0968	1479	1638
87_435FED	64_439RED	99.0881	1491	1638
87_435FED	81_432FED	99.088	1490	1638
87_435FED	3_437REN7A	99.083	1503	1638
87_435FED	15_437FEN5	99.0817	1500	1638
87_435FED	8_426FEN5B	99.0784	1503	1638
87_435FED	14_437FEN5	99.0759	1498	1638
87_435FED	24_430FED	99.0754	1491	1638
87_435FED	76_430FEC	99.0692	1490	1638
87_435FED	80_432FEC	99.0668	1494	1638
87_435FED	23_430FEC	99.0626	1497	1638
87_435FED	60_437RED	99.0612	1499	1638
87_435FED	59_437REC	99.0585	1503	1638
87_435FED	4_437REN7B	99.0578	1503	1638
87_435FED	92_438FED	99.0547	1494	1638
87_435FED	13_435FEN3	99.0522	1506	1638
87_435FED	9_429FN2A	99.025	1473	1638
87_435FED	26_433FEC	99.015	1455	1638
87_435FED	27_433FED	99.0001	1457	1638
87_435FED	5_437REN3A	98.4939	1406	1638
87_435FED	10_434FEN3	98.4757	1367	1638
87_435FED	11_434FEN3	98.4557	1363	1638
87_435FED	6_437REN3B	98.4365	1410	1638
87_435FED	7_426FEN5A	98.4355	1299	1638
87_435FED	2_437RN1A	98.4253	1412	1638
87_435FED	55_435REC	98.3618	1411	1638
87_435FED	58_436RED	98.3501	1425	1638
87_435FED	57_436REC	98.3424	1422	1638
87_435FED	77_430FED	98.3412	1427	1638
87_435FED	56_435RED	98.334	1424	1638
87_435FED	28_436FEC	98.3302	1436	1638
87_435FED	47_430RED	98.329	1432	1638
87_435FED	52_433RED	98.3162	1433	1638
87_435FED	34_440REC	98.3131	1434	1638
87_435FED	44_429REC	98.3118	1436	1638
87_435FED	18_429REC	98.3116	1436	1638
87_435FED	45_429RED	98.31	1433	1638
87_435FED	74_429FEC	98.3095	1434	1638
87_435FED	75_429FED	98.3049	1439	1638
87_435FED	83_433FED	98.2932	1437	1638
87_435FED	35_440RED	98.291	1438	1638
87_435FED	51_433REC	98.2891	1436	1638
87_435FED	29_436FED	98.2875	1439	1638
87_435FED	82_433FEC	98.28	1439	1638
87_435FED	96_441FEC	98.1788	1348	1638
87_435FED	72_428FEC	97.4799	1451	1638
87_435FED	73_428FED	97.4746	1444	1638
87_435FED	86_435FEC	97.4665	1442	1638
87_435FED	84_434FEC	97.3875	1446	1638
87_435FED	79_431FED	96.6341	1369	1638
86_435FEC	86_435FEC	100	1675	1678
86_435FEC	73_428FED	99.9991	1677	1678
86_435FEC	72_428FEC	99.9985	1674	1678
86_435FEC	84_434FEC	99.7554	1588	1678
86_435FEC	87_435FED	97.3858	1459	1678
86_435FEC	96_441FEC	97.3228	1364	1678
86_435FEC	10_434FEN3	97.3046	1352	1678
86_435FEC	11_434FEN3	97.2918	1350	1678
86_435FEC	56_435RED	97.2723	1396	1678
86_435FEC	7_426FEN5A	97.268	1288	1678
86_435FEC	30_440FEC	97.2616	1395	1678
86_435FEC	57_436REC	97.26	1394	1678
86_435FEC	69_426FEC	97.2558	1451	1678
86_435FEC	31_440FED	97.2515	1397	1678
86_435FEC	55_435REC	97.243	1395	1678
86_435FEC	3_437REN7A	97.2402	1438	1678
86_435FEC	95_440FED	97.2396	1408	1678
86_435FEC	8_426FEN5B	97.236	1450	1678
86_435FEC	4_437REN7B	97.2358	1443	1678
86_435FEC	1_428RN3A	97.2331	1386	1678
86_435FEC	60_437RED	97.2308	1447	1678
86_435FEC	58_436RED	97.2156	1408	1678
86_435FEC	14_437FEN5	97.2151	1450	1678
86_435FEC	5_437REN3A	97.2079	1395	1678
86_435FEC	61_438REC	97.2078	1408	1678
86_435FEC	15_437FEN5	97.2061	1442	1678
86_435FEC	33_436RED	97.2022	1395	1678
86_435FEC	49_432REC	97.2008	1396	1678
86_435FEC	62_438RED	97.1998	1408	1678
86_435FEC	59_437REC	97.1995	1446	1678
86_435FEC	9_429FN2A	97.1976	1386	1678
86_435FEC	70_426FED	97.1905	1401	1678
86_435FEC	85_434FED	97.1826	1402	1678
86_435FEC	63_439REC	97.1826	1401	1678
86_435FEC	2_437RN1A	97.1826	1397	1678
86_435FEC	39_426RED	97.1821	1404	1678
86_435FEC	6_437REN3B	97.1801	1401	1678
86_435FEC	46_430REC	97.1781	1395	1678
86_435FEC	89_436FED	97.175	1396	1678
86_435FEC	68_441RED	97.1746	1399	1678
86_435FEC	94_439FED	97.1736	1395	1678
86_435FEC	36_441REC	97.1728	1402	1678
86_435FEC	12_435FEN3	97.1708	1408	1678
86_435FEC	19_429RED	97.1702	1392	1678
86_435FEC	38_426REC	97.1698	1400	1678
86_435FEC	50_432RED	97.1682	1403	1678
86_435FEC	41_427RED	97.1659	1399	1678
86_435FEC	66_440RED	97.1658	1402	1678
86_435FEC	17_427RED	97.1631	1399	1678
86_435FEC	54_434RED	97.1596	1400	1678
86_435FEC	48_431RED	97.1573	1398	1678
86_435FEC	37_441RED	97.1557	1405	1678
86_435FEC	67_441REC	97.1552	1395	1678
86_435FEC	65_440REC	97.1548	1398	1678
86_435FEC	40_427REC	97.1532	1400	1678
86_435FEC	53_434REC	97.1524	1392	1678
86_435FEC	32_436REC	97.1517	1401	1678
86_435FEC	93_439FEC	97.1502	1400	1678
86_435FEC	16_427REC	97.1476	1400	1678
86_435FEC	43_428RED	97.1471	1398	1678
86_435FEC	27_433FED	97.1463	1420	1678
86_435FEC	78_431FEC	97.146	1406	1678
86_435FEC	90_437FED	97.1457	1399	1678
86_435FEC	26_433FEC	97.1438	1395	1678
86_435FEC	22_429FED	97.1427	1396	1678
86_435FEC	42_428REC	97.1424	1405	1678
86_435FEC	88_436FEC	97.142	1400	1678
86_435FEC	25_427FED	97.1411	1403	1678
86_435FEC	71_427FED	97.1411	1401	1678
86_435FEC	64_439RED	97.1306	1403	1678
86_435FEC	24_430FED	97.1281	1430	1678
86_435FEC	21_429FEC	97.1256	1398	1678
86_435FEC	92_438FED	97.1156	1404	1678
86_435FEC	76_430FEC	97.1146	1406	1678
86_435FEC	23_430FEC	97.114	1436	1678
86_435FEC	91_438FEC	97.1011	1413	1678
86_435FEC	13_435FEN3	97.0912	1417	1678
86_435FEC	44_429REC	97.0898	1391	1678
86_435FEC	35_440RED	97.077	1385	1678
86_435FEC	51_433REC	97.0721	1390	1678
86_435FEC	83_433FED	97.0713	1388	1678
86_435FEC	81_432FED	97.0713	1406	1678
86_435FEC	29_436FED	97.0634	1392	1678
86_435FEC	74_429FEC	97.0623	1399	1678
86_435FEC	80_432FEC	97.0607	1405	1678
86_435FEC	47_430RED	97.0552	1392	1678
86_435FEC	18_429REC	97.0532	1392	1678
86_435FEC	34_440REC	97.044	1398	1678
86_435FEC	45_429RED	97.0383	1401	1678
86_435FEC	82_433FEC	97.0381	1400	1678
86_435FEC	77_430FED	97.0331	1394	1678
86_435FEC	75_429FED	97.0256	1398	1678
86_435FEC	52_433RED	97.0187	1401	1678
86_435FEC	28_436FEC	96.9865	1409	1678
86_435FEC	79_431FED	96.731	1353	1678
85_434FED	85_434FED	100	1674	1678
85_434FED	54_434RED	99.9944	1671	1678
85_434FED	53_434REC	99.9925	1671	1678
85_434FED	42_428REC	99.8448	1628	1678
85_434FED	19_429RED	99.8387	1624	1678
85_434FED	39_426RED	99.836	1623	1678
85_434FED	66_440RED	99.8334	1618	1678
85_434FED	94_439FED	99.833	1622	1678
85_434FED	71_427FED	99.8326	1620	1678
85_434FED	50_432RED	99.8316	1622	1678
85_434FED	68_441RED	99.8308	1605	1678
85_434FED	43_428RED	99.8293	1632	1678
85_434FED	17_427RED	99.8291	1622	1678
85_434FED	36_441REC	99.8288	1606	1678
85_434FED	63_439REC	99.8271	1624	1678
85_434FED	78_431FEC	99.8263	1625	1678
85_434FED	32_436REC	99.8239	1613	1678
85_434FED	90_437FED	99.8218	1621	1678
85_434FED	38_426REC	99.8216	1625	1678
85_434FED	46_430REC	99.8211	1621	1678
85_434FED	89_436FED	99.8196	1617	1678
85_434FED	49_432REC	99.8191	1622	1678
85_434FED	93_439FEC	99.8175	1622	1678
85_434FED	22_429FED	99.8172	1626	1678
85_434FED	88_436FEC	99.8163	1626	1678
85_434FED	16_427REC	99.8156	1623	1678
85_434FED	41_427RED	99.8153	1622	1678
85_434FED	64_439RED	99.8114	1633	1678
85_434FED	37_441RED	99.8106	1609	1678
85_434FED	40_427REC	99.8096	1629	1678
85_434FED	33_436RED	99.8094	1624	1678
85_434FED	21_429FEC	99.8086	1630	1678
85_434FED	70_426FED	99.8025	1627	1678
85_434FED	48_431RED	99.8008	1614	1678
85_434FED	67_441REC	99.7976	1594	1678
85_434FED	25_427FED	99.7953	1628	1678
85_434FED	65_440REC	99.7921	1607	1678
85_434FED	81_432FED	99.6111	1547	1678
85_434FED	92_438FED	99.6066	1552	1678
85_434FED	80_432FEC	99.5908	1550	1678
85_434FED	76_430FEC	99.5898	1556	1678
85_434FED	91_438FEC	99.5693	1554	1678
85_434FED	23_430FEC	99.5532	1555	1678
85_434FED	24_430FED	99.5416	1559	1678
85_434FED	69_426FEC	99.2683	1470	1678
85_434FED	8_426FEN5B	99.1251	1449	1678
85_434FED	60_437RED	99.1241	1450	1678
85_434FED	3_437REN7A	99.1237	1454	1678
85_434FED	59_437REC	99.1187	1451	1678
85_434FED	15_437FEN5	99.1149	1451	1678
85_434FED	4_437REN7B	99.0977	1454	1678
85_434FED	14_437FEN5	99.094	1456	1678
85_434FED	12_435FEN3	99.0916	1476	1678
85_434FED	62_438RED	99.0753	1460	1678
85_434FED	61_438REC	99.0513	1460	1678
85_434FED	87_435FED	99.0348	1488	1678
85_434FED	95_440FED	99.0239	1476	1678
85_434FED	31_440FED	98.979	1495	1678
85_434FED	9_429FN2A	98.9686	1469	1678
85_434FED	13_435FEN3	98.9574	1499	1678
85_434FED	30_440FEC	98.9263	1508	1678
85_434FED	1_428RN3A	98.9142	1486	1678
85_434FED	26_433FEC	98.8089	1480	1678
85_434FED	27_433FED	98.806	1482	1678
85_434FED	5_437REN3A	98.5037	1415	1678
85_434FED	10_434FEN3	98.5013	1364	1678
85_434FED	2_437RN1A	98.4792	1415	1678
85_434FED	6_437REN3B	98.4783	1412	1678
85_434FED	11_434FEN3	98.4602	1367	1678
85_434FED	7_426FEN5A	98.3865	1301	1678
85_434FED	56_435RED	98.3525	1354	1678
85_434FED	57_436REC	98.35	1363	1678
85_434FED	55_435REC	98.3427	1357	1678
85_434FED	58_436RED	98.3422	1363	1678
85_434FED	74_429FEC	98.2758	1434	1678
85_434FED	51_433REC	98.255	1450	1678
85_434FED	44_429REC	98.2547	1451	1678
85_434FED	83_433FED	98.2534	1453	1678
85_434FED	47_430RED	98.2492	1451	1678
85_434FED	35_440RED	98.245	1454	1678
85_434FED	45_429RED	98.2404	1447	1678
85_434FED	18_429REC	98.2401	1452	1678
85_434FED	29_436FED	98.2338	1455	1678
85_434FED	34_440REC	98.2185	1452	1678
85_434FED	82_433FEC	98.2156	1451	1678
85_434FED	75_429FED	98.2118	1448	1678
85_434FED	28_436FEC	98.2089	1450	1678
85_434FED	77_430FED	98.2024	1455	1678
85_434FED	52_433RED	98.2004	1454	1678
85_434FED	96_441FEC	98.1045	1366	1678
85_434FED	84_434FEC	97.2217	1384	1678
85_434FED	73_428FED	97.2207	1388	1678
85_434FED	72_428FEC	97.1959	1397	1678
85_434FED	86_435FEC	97.1951	1395	1678
85_434FED	79_431FED	96.4018	1366	1678
84_434FEC	84_434FEC	100	1659	1662
84_434FEC	72_428FEC	99.805	1589	1662
84_434FEC	73_428FED	99.7934	1591	1662
84_434FEC	86_435FEC	99.7891	1592	1662
84_434FEC	7_426FEN5A	97.3476	1297	1662
84_434FEC	87_435FED	97.3378	1455	1662
84_434FEC	19_429RED	97.3127	1379	1662
84_434FEC	10_434FEN3	97.3119	1334	1662
84_434FEC	46_430REC	97.3001	1389	1662
84_434FEC	11_434FEN3	97.2993	1339	1662
84_434FEC	49_432REC	97.2983	1390	1662
84_434FEC	36_441REC	97.2982	1389	1662
84_434FEC	71_427FED	97.2971	1391	1662
84_434FEC	93_439FEC	97.296	1387	1662
84_434FEC	40_427REC	97.2943	1389	1662
84_434FEC	33_436RED	97.2931	1384	1662
84_434FEC	32_436REC	97.2915	1387	1662
84_434FEC	25_427FED	97.2895	1394	1662
84_434FEC	63_439REC	97.289	1391	1662
84_434FEC	89_436FED	97.2885	1386	1662
84_434FEC	70_426FED	97.2872	1393	1662
84_434FEC	94_439FED	97.2862	1389	1662
84_434FEC	78_431FEC	97.2862	1395	1662
84_434FEC	6_437REN3B	97.2859	1397	1662
84_434FEC	41_427RED	97.2856	1390	1662
84_434FEC	5_437REN3A	97.2838	1395	1662
84_434FEC	64_439RED	97.2824	1388	1662
84_434FEC	31_440FED	97.2822	1397	1662
84_434FEC	16_427REC	97.2803	1389	1662
84_434FEC	39_426RED	97.2792	1393	1662
84_434FEC	88_436FEC	97.2767	1386	1662
84_434FEC	66_440RED	97.2764	1391	1662
84_434FEC	38_426REC	97.2751	1387	1662
84_434FEC	21_429FEC	97.2733	1384	1662
84_434FEC	50_432RED	97.273	1391	1662
84_434FEC	69_426FEC	97.2705	1448	1662
84_434FEC	68_441RED	97.2685	1389	1662
84_434FEC	67_441REC	97.2673	1389	1662
84_434FEC	90_437FED	97.2673	1389	1662
84_434FEC	2_437RN1A	97.2672	1396	1662
84_434FEC	43_428RED	97.2667	1383	1662
84_434FEC	37_441RED	97.2666	1399	1662
84_434FEC	30_440FEC	97.2648	1400	1662
84_434FEC	42_428REC	97.2642	1390	1662
84_434FEC	44_429REC	97.2636	1380	1662
84_434FEC	22_429FED	97.2628	1388	1662
84_434FEC	17_427RED	97.2627	1386	1662
84_434FEC	56_435RED	97.2622	1404	1662
84_434FEC	57_436REC	97.2592	1401	1662
84_434FEC	48_431RED	97.2582	1390	1662
84_434FEC	55_435REC	97.2568	1406	1662
84_434FEC	51_433REC	97.2545	1378	1662
84_434FEC	83_433FED	97.2487	1382	1662
84_434FEC	65_440REC	97.2475	1387	1662
84_434FEC	47_430RED	97.247	1381	1662
84_434FEC	96_441FEC	97.2468	1366	1662
84_434FEC	34_440REC	97.2422	1387	1662
84_434FEC	95_440FED	97.2388	1406	1662
84_434FEC	29_436FED	97.2387	1383	1662
84_434FEC	53_434REC	97.2375	1383	1662
84_434FEC	62_438RED	97.2343	1406	1662
84_434FEC	61_438REC	97.2337	1404	1662
84_434FEC	58_436RED	97.2296	1410	1662
84_434FEC	74_429FEC	97.2241	1384	1662
84_434FEC	85_434FED	97.2228	1397	1662
84_434FEC	77_430FED	97.2219	1379	1662
84_434FEC	75_429FED	97.2207	1383	1662
84_434FEC	18_429REC	97.2206	1385	1662
84_434FEC	8_426FEN5B	97.2155	1459	1662
84_434FEC	9_429FN2A	97.213	1395	1662
84_434FEC	28_436FEC	97.2119	1395	1662
84_434FEC	82_433FEC	97.2111	1388	1662
84_434FEC	1_428RN3A	97.2094	1394	1662
84_434FEC	54_434RED	97.2089	1394	1662
84_434FEC	14_437FEN5	97.2078	1450	1662
84_434FEC	35_440RED	97.2029	1382	1662
84_434FEC	45_429RED	97.2014	1392	1662
84_434FEC	52_433RED	97.1973	1390	1662
84_434FEC	4_437REN7B	97.1968	1457	1662
84_434FEC	3_437REN7A	97.1931	1455	1662
84_434FEC	91_438FEC	97.19	1396	1662
84_434FEC	15_437FEN5	97.1884	1454	1662
84_434FEC	24_430FED	97.1852	1397	1662
84_434FEC	23_430FEC	97.1741	1400	1662
84_434FEC	59_437REC	97.1729	1459	1662
84_434FEC	92_438FED	97.1689	1391	1662
84_434FEC	76_430FEC	97.164	1395	1662
84_434FEC	27_433FED	97.1599	1400	1662
84_434FEC	81_432FED	97.1595	1396	1662
84_434FEC	60_437RED	97.1573	1461	1662
84_434FEC	12_435FEN3	97.1357	1408	1662
84_434FEC	80_432FEC	97.1332	1394	1662
84_434FEC	26_433FEC	97.1302	1407	1662
84_434FEC	13_435FEN3	97.1246	1410	1662
84_434FEC	79_431FED	96.8499	1362	1662
83_433FED	83_433FED	100	1680	1686
83_433FED	45_429RED	99.9976	1675	1686
83_433FED	77_430FED	99.9968	1680	1686
83_433FED	51_433REC	99.9965	1679	1686
83_433FED	28_436FEC	99.9961	1678	1686
83_433FED	47_430RED	99.996	1678	1686
83_433FED	29_436FED	99.996	1678	1686
83_433FED	44_429REC	99.9954	1677	1686
83_433FED	82_433FEC	99.9949	1676	1686
83_433FED	75_429FED	99.9938	1679	1686
83_433FED	18_429REC	99.9935	1678	1686
83_433FED	34_440REC	99.9935	1674	1686
83_433FED	74_429FEC	99.9935	1672	1686
83_433FED	52_433RED	99.9925	1679	1686
83_433FED	35_440RED	99.9858	1677	1686
83_433FED	7_426FEN5A	98.7784	1310	1686
83_433FED	56_435RED	98.7454	1373	1686
83_433FED	58_436RED	98.7344	1378	1686
83_433FED	55_435REC	98.7333	1372	1686
83_433FED	57_436REC	98.7237	1376	1686
83_433FED	10_434FEN3	98.6386	1378	1686
83_433FED	5_437REN3A	98.6081	1420	1686
83_433FED	6_437REN3B	98.599	1420	1686
83_433FED	11_434FEN3	98.597	1375	1686
83_433FED	2_437RN1A	98.5807	1423	1686
83_433FED	69_426FEC	98.4703	1408	1686
83_433FED	3_437REN7A	98.418	1412	1686
83_433FED	4_437REN7B	98.4093	1414	1686
83_433FED	14_437FEN5	98.408	1409	1686
83_433FED	8_426FEN5B	98.4065	1408	1686
83_433FED	15_437FEN5	98.4021	1412	1686
83_433FED	60_437RED	98.4014	1412	1686
83_433FED	59_437REC	98.3985	1413	1686
83_433FED	81_432FED	98.3885	1531	1686
83_433FED	91_438FEC	98.369	1543	1686
83_433FED	24_430FED	98.3591	1540	1686
83_433FED	95_440FED	98.358	1418	1686
83_433FED	92_438FED	98.3532	1539	1686
83_433FED	76_430FEC	98.353	1535	1686
83_433FED	80_432FEC	98.349	1525	1686
83_433FED	23_430FEC	98.3189	1538	1686
83_433FED	9_429FN2A	98.298	1428	1686
83_433FED	87_435FED	98.2769	1438	1686
83_433FED	62_438RED	98.2759	1426	1686
83_433FED	30_440FEC	98.2738	1437	1686
83_433FED	31_440FED	98.2595	1442	1686
83_433FED	61_438REC	98.2559	1436	1686
83_433FED	12_435FEN3	98.2501	1425	1686
83_433FED	96_441FEC	98.2464	1367	1686
83_433FED	85_434FED	98.2395	1449	1686
83_433FED	53_434REC	98.2265	1452	1686
83_433FED	1_428RN3A	98.2262	1430	1686
83_433FED	48_431RED	98.2211	1438	1686
83_433FED	46_430REC	98.2197	1440	1686
83_433FED	16_427REC	98.2189	1442	1686
83_433FED	54_434RED	98.2113	1456	1686
83_433FED	90_437FED	98.2077	1436	1686
83_433FED	36_441REC	98.2066	1445	1686
83_433FED	13_435FEN3	98.2054	1444	1686
83_433FED	93_439FEC	98.203	1446	1686
83_433FED	89_436FED	98.2014	1440	1686
83_433FED	71_427FED	98.1987	1439	1686
83_433FED	49_432REC	98.1955	1450	1686
83_433FED	50_432RED	98.1941	1445	1686
83_433FED	33_436RED	98.1921	1439	1686
83_433FED	78_431FEC	98.191	1446	1686
83_433FED	70_426FED	98.1896	1453	1686
83_433FED	37_441RED	98.1874	1447	1686
83_433FED	40_427REC	98.1866	1450	1686
83_433FED	38_426REC	98.1865	1441	1686
83_433FED	94_439FED	98.1842	1434	1686
83_433FED	66_440RED	98.1818	1449	1686
83_433FED	26_433FEC	98.1801	1438	1686
83_433FED	68_441RED	98.1798	1440	1686
83_433FED	25_427FED	98.1798	1443	1686
83_433FED	39_426RED	98.1787	1448	1686
83_433FED	63_439REC	98.1787	1453	1686
83_433FED	65_440REC	98.1785	1440	1686
83_433FED	67_441REC	98.1778	1444	1686
83_433FED	32_436REC	98.1773	1445	1686
83_433FED	17_427RED	98.1758	1451	1686
83_433FED	27_433FED	98.1745	1436	1686
83_433FED	42_428REC	98.1723	1453	1686
83_433FED	41_427RED	98.1709	1456	1686
83_433FED	88_436FEC	98.1654	1444	1686
83_433FED	19_429RED	98.1633	1453	1686
83_433FED	21_429FEC	98.161	1445	1686
83_433FED	64_439RED	98.1511	1448	1686
83_433FED	22_429FED	98.1404	1444	1686
83_433FED	43_428RED	98.1338	1459	1686
83_433FED	73_428FED	97.1707	1396	1686
83_433FED	84_434FEC	97.152	1400	1686
83_433FED	86_435FEC	97.1391	1398	1686
83_433FED	72_428FEC	97.1193	1403	1686
83_433FED	79_431FED	96.3728	1391	1686
82_433FEC	82_433FEC	100	1681	1687
82_433FEC	47_430RED	99.9976	1679	1687
82_433FEC	83_433FED	99.9974	1675	1687
82_433FEC	29_436FED	99.9971	1682	1687
82_433FEC	51_433REC	99.9971	1684	1687
82_433FEC	75_429FED	99.997	1685	1687
82_433FEC	45_429RED	99.9968	1677	1687
82_433FEC	18_429REC	99.9964	1684	1687
82_433FEC	52_433RED	99.9962	1683	1687
82_433FEC	34_440REC	99.9956	1677	1687
82_433FEC	74_429FEC	99.995	1675	1687
82_433FEC	77_430FED	99.9947	1679	1687
82_433FEC	28_436FEC	99.9945	1682	1687
82_433FEC	35_440RED	99.9945	1680	1687
82_433FEC	44_429REC	99.9936	1677	1687
82_433FEC	56_435RED	98.7984	1367	1687
82_433FEC	58_436RED	98.7937	1366	1687
82_433FEC	7_426FEN5A	98.7767	1313	1687
82_433FEC	55_435REC	98.7637	1369	1687
82_433FEC	57_436REC	98.75	1370	1687
82_433FEC	10_434FEN3	98.6487	1367	1687
82_433FEC	2_437RN1A	98.6259	1420	1687
82_433FEC	6_437REN3B	98.6246	1416	1687
82_433FEC	5_437REN3A	98.6113	1424	1687
82_433FEC	11_434FEN3	98.6047	1372	1687
82_433FEC	69_426FEC	98.4825	1405	1687
82_433FEC	8_426FEN5B	98.4078	1404	1687
82_433FEC	3_437REN7A	98.381	1417	1687
82_433FEC	14_437FEN5	98.3797	1411	1687
82_433FEC	59_437REC	98.3711	1408	1687
82_433FEC	95_440FED	98.3706	1419	1687
82_433FEC	60_437RED	98.3685	1410	1687
82_433FEC	4_437REN7B	98.3614	1414	1687
82_433FEC	15_437FEN5	98.3605	1410	1687
82_433FEC	91_438FEC	98.3515	1542	1687
82_433FEC	9_429FN2A	98.3387	1423	1687
82_433FEC	81_432FED	98.3384	1532	1687
82_433FEC	76_430FEC	98.3231	1540	1687
82_433FEC	92_438FED	98.3226	1537	1687
82_433FEC	87_435FED	98.3023	1440	1687
82_433FEC	24_430FED	98.2998	1541	1687
82_433FEC	80_432FEC	98.2971	1528	1687
82_433FEC	23_430FEC	98.285	1543	1687
82_433FEC	62_438RED	98.2557	1427	1687
82_433FEC	31_440FED	98.2553	1440	1687
82_433FEC	96_441FEC	98.2525	1364	1687
82_433FEC	30_440FEC	98.2462	1440	1687
82_433FEC	1_428RN3A	98.2378	1417	1687
82_433FEC	38_426REC	98.2142	1443	1687
82_433FEC	46_430REC	98.2099	1447	1687
82_433FEC	49_432REC	98.2071	1446	1687
82_433FEC	12_435FEN3	98.1981	1428	1687
82_433FEC	27_433FED	98.1956	1429	1687
82_433FEC	39_426RED	98.1947	1454	1687
82_433FEC	61_438REC	98.1947	1436	1687
82_433FEC	26_433FEC	98.185	1432	1687
82_433FEC	50_432RED	98.1833	1449	1687
82_433FEC	16_427REC	98.1795	1451	1687
82_433FEC	85_434FED	98.1775	1462	1687
82_433FEC	89_436FED	98.1758	1443	1687
82_433FEC	70_426FED	98.161	1452	1687
82_433FEC	21_429FEC	98.1583	1449	1687
82_433FEC	53_434REC	98.1479	1461	1687
82_433FEC	54_434RED	98.1476	1464	1687
82_433FEC	17_427RED	98.1453	1454	1687
82_433FEC	90_437FED	98.144	1447	1687
82_433FEC	94_439FED	98.1431	1445	1687
82_433FEC	42_428REC	98.1406	1458	1687
82_433FEC	41_427RED	98.1398	1460	1687
82_433FEC	22_429FED	98.1394	1449	1687
82_433FEC	25_427FED	98.1394	1451	1687
82_433FEC	48_431RED	98.1393	1452	1687
82_433FEC	71_427FED	98.1384	1451	1687
82_433FEC	78_431FEC	98.1334	1452	1687
82_433FEC	68_441RED	98.1318	1446	1687
82_433FEC	67_441REC	98.1316	1448	1687
82_433FEC	63_439REC	98.1311	1456	1687
82_433FEC	33_436RED	98.1291	1450	1687
82_433FEC	43_428RED	98.1268	1463	1687
82_433FEC	66_440RED	98.1266	1453	1687
82_433FEC	93_439FEC	98.1259	1454	1687
82_433FEC	36_441REC	98.1255	1453	1687
82_433FEC	37_441RED	98.1236	1451	1687
82_433FEC	19_429RED	98.1223	1454	1687
82_433FEC	40_427REC	98.1149	1456	1687
82_433FEC	65_440REC	98.1129	1447	1687
82_433FEC	88_436FEC	98.1059	1451	1687
82_433FEC	13_435FEN3	98.1025	1444	1687
82_433FEC	64_439RED	98.0947	1456	1687
82_433FEC	32_436REC	98.0907	1454	1687
82_433FEC	84_434FEC	97.1455	1398	1687
82_433FEC	72_428FEC	97.1197	1397	1687
82_433FEC	86_435FEC	97.1066	1401	1687
82_433FEC	73_428FED	97.0912	1400	1687
82_433FEC	79_431FED	96.2882	1392	1687
81_432FED	81_432FED	100	1745	1750
81_432FED	80_432FEC	99.9988	1732	1750
81_432FED	23_430FEC	99.997	1726	1750
81_432FED	92_438FED	99.9961	1724	1750
81_432FED	24_430FED	99.9946	1721	1750
81_432FED	91_438FEC	99.9924	1723	1750
81_432FED	76_430FEC	99.9921	1724	1750
81_432FED	49_432REC	99.633	1536	1750
81_432FED	39_426RED	99.6295	1540	1750
81_432FED	38_426REC	99.6248	1534	1750
81_432FED	19_429RED	99.6194	1538	1750
81_432FED	21_429FEC	99.6171	1536	1750
81_432FED	36_441REC	99.6132	1537	1750
81_432FED	70_426FED	99.61	1541	1750
81_432FED	46_430REC	99.6094	1539	1750
81_432FED	50_432RED	99.6054	1541	1750
81_432FED	22_429FED	99.5984	1541	1750
81_432FED	37_441RED	99.5953	1538	1750
81_432FED	42_428REC	99.5929	1543	1750
81_432FED	67_441REC	99.5906	1535	1750
81_432FED	78_431FEC	99.5842	1545	1750
81_432FED	63_439REC	99.5826	1540	1750
81_432FED	17_427RED	99.5774	1544	1750
81_432FED	41_427RED	99.574	1544	1750
81_432FED	53_434REC	99.5738	1552	1750
81_432FED	71_427FED	99.5725	1541	1750
81_432FED	43_428RED	99.5719	1546	1750
81_432FED	32_436REC	99.5707	1539	1750
81_432FED	16_427REC	99.5669	1545	1750
81_432FED	65_440REC	99.5659	1535	1750
81_432FED	25_427FED	99.5632	1542	1750
81_432FED	94_439FED	99.5628	1543	1750
81_432FED	93_439FEC	99.5621	1543	1750
81_432FED	89_436FED	99.5599	1539	1750
81_432FED	88_436FEC	99.559	1539	1750
81_432FED	33_436RED	99.5574	1541	1750
81_432FED	48_431RED	99.5513	1544	1750
81_432FED	66_440RED	99.549	1542	1750
81_432FED	40_427REC	99.5477	1548	1750
81_432FED	85_434FED	99.5475	1556	1750
81_432FED	54_434RED	99.5434	1553	1750
81_432FED	68_441RED	99.535	1545	1750
81_432FED	90_437FED	99.529	1543	1750
81_432FED	64_439RED	99.514	1555	1750
81_432FED	69_426FEC	99.2376	1464	1750
81_432FED	61_438REC	99.1009	1483	1750
81_432FED	62_438RED	99.0785	1481	1750
81_432FED	3_437REN7A	99.076	1452	1750
81_432FED	14_437FEN5	99.074	1448	1750
81_432FED	12_435FEN3	99.0723	1470	1750
81_432FED	60_437RED	99.0662	1448	1750
81_432FED	95_440FED	99.0565	1464	1750
81_432FED	15_437FEN5	99.0481	1453	1750
81_432FED	59_437REC	99.0442	1444	1750
81_432FED	4_437REN7B	99.0424	1449	1750
81_432FED	8_426FEN5B	99.0402	1449	1750
81_432FED	87_435FED	99.0279	1491	1750
81_432FED	13_435FEN3	98.9305	1493	1750
81_432FED	9_429FN2A	98.9156	1473	1750
81_432FED	31_440FED	98.8592	1475	1750
81_432FED	30_440FEC	98.8441	1482	1750
81_432FED	1_428RN3A	98.8261	1464	1750
81_432FED	27_433FED	98.796	1477	1750
81_432FED	26_433FEC	98.7803	1482	1750
81_432FED	52_433RED	98.4251	1527	1750
81_432FED	75_429FED	98.4117	1526	1750
81_432FED	28_436FEC	98.4095	1529	1750
81_432FED	77_430FED	98.4057	1525	1750
81_432FED	45_429RED	98.4023	1530	1750
81_432FED	18_429REC	98.4012	1539	1750
81_432FED	7_426FEN5A	98.4006	1298	1750
81_432FED	29_436FED	98.3852	1525	1750
81_432FED	44_429REC	98.3843	1523	1750
81_432FED	47_430RED	98.3818	1529	1750
81_432FED	82_433FEC	98.3815	1533	1750
81_432FED	74_429FEC	98.3806	1520	1750
81_432FED	10_434FEN3	98.3796	1386	1750
81_432FED	35_440RED	98.3769	1520	1750
81_432FED	83_433FED	98.3697	1534	1750
81_432FED	51_433REC	98.3563	1528	1750
81_432FED	11_434FEN3	98.3505	1387	1750
81_432FED	34_440REC	98.3452	1521	1750
81_432FED	2_437RN1A	98.312	1430	1750
81_432FED	6_437REN3B	98.2937	1430	1750
81_432FED	5_437REN3A	98.2762	1434	1750
81_432FED	55_435REC	98.2738	1362	1750
81_432FED	57_436REC	98.2665	1369	1750
81_432FED	56_435RED	98.2484	1374	1750
81_432FED	58_436RED	98.1997	1375	1750
81_432FED	96_441FEC	97.9894	1372	1750
81_432FED	84_434FEC	97.2066	1392	1750
81_432FED	73_428FED	97.1488	1407	1750
81_432FED	86_435FEC	97.1347	1400	1750
81_432FED	72_428FEC	97.1152	1401	1750
81_432FED	79_431FED	96.4723	1392	1750
80_432FEC	80_432FEC	100	1739	1743
80_432FEC	81_432FED	99.9949	1732	1743
80_432FEC	23_430FEC	99.9949	1715	1743
80_432FEC	91_438FEC	99.9941	1717	1743
80_432FEC	92_438FED	99.9929	1721	1743
80_432FEC	24_430FED	99.9927	1717	1743
80_432FEC	76_430FEC	99.9921	1719	1743
80_432FEC	67_441REC	99.6345	1535	1743
80_432FEC	49_432REC	99.6284	1541	1743
80_432FEC	19_429RED	99.6248	1539	1743
80_432FEC	21_429FEC	99.6215	1537	1743
80_432FEC	46_430REC	99.6213	1534	1743
80_432FEC	39_426RED	99.6167	1543	1743
80_432FEC	70_426FED	99.6165	1544	1743
80_432FEC	43_428RED	99.6094	1545	1743
80_432FEC	38_426REC	99.6065	1540	1743
80_432FEC	78_431FEC	99.6062	1541	1743
80_432FEC	37_441RED	99.6059	1539	1743
80_432FEC	50_432RED	99.605	1547	1743
80_432FEC	22_429FED	99.5984	1537	1743
80_432FEC	17_427RED	99.593	1544	1743
80_432FEC	54_434RED	99.5922	1544	1743
80_432FEC	40_427REC	99.591	1544	1743
80_432FEC	48_431RED	99.5903	1540	1743
80_432FEC	63_439REC	99.5883	1546	1743
80_432FEC	65_440REC	99.5814	1534	1743
80_432FEC	53_434REC	99.5801	1550	1743
80_432FEC	85_434FED	99.5782	1550	1743
80_432FEC	88_436FEC	99.5768	1539	1743
80_432FEC	41_427RED	99.576	1544	1743
80_432FEC	36_441REC	99.5752	1542	1743
80_432FEC	42_428REC	99.5727	1544	1743
80_432FEC	89_436FED	99.5716	1541	1743
80_432FEC	71_427FED	99.5709	1537	1743
80_432FEC	66_440RED	99.5667	1538	1743
80_432FEC	16_427REC	99.564	1545	1743
80_432FEC	32_436REC	99.563	1538	1743
80_432FEC	25_427FED	99.5594	1543	1743
80_432FEC	94_439FED	99.5563	1540	1743
80_432FEC	93_439FEC	99.5524	1547	1743
80_432FEC	64_439RED	99.55	1548	1743
80_432FEC	90_437FED	99.5444	1542	1743
80_432FEC	33_436RED	99.542	1543	1743
80_432FEC	68_441RED	99.5415	1542	1743
80_432FEC	69_426FEC	99.2333	1467	1743
80_432FEC	62_438RED	99.1151	1483	1743
80_432FEC	61_438REC	99.0932	1484	1743
80_432FEC	12_435FEN3	99.0928	1470	1743
80_432FEC	60_437RED	99.0879	1448	1743
80_432FEC	14_437FEN5	99.0857	1449	1743
80_432FEC	4_437REN7B	99.0534	1450	1743
80_432FEC	59_437REC	99.0503	1452	1743
80_432FEC	8_426FEN5B	99.0449	1447	1743
80_432FEC	3_437REN7A	99.0416	1457	1743
80_432FEC	15_437FEN5	99.0375	1458	1743
80_432FEC	95_440FED	99.037	1470	1743
80_432FEC	87_435FED	98.9802	1501	1743
80_432FEC	13_435FEN3	98.9625	1492	1743
80_432FEC	9_429FN2A	98.8923	1474	1743
80_432FEC	31_440FED	98.858	1482	1743
80_432FEC	1_428RN3A	98.8431	1467	1743
80_432FEC	27_433FED	98.8401	1475	1743
80_432FEC	30_440FEC	98.8372	1489	1743
80_432FEC	26_433FEC	98.8172	1480	1743
80_432FEC	7_426FEN5A	98.4559	1291	1743
80_432FEC	18_429REC	98.4279	1522	1743
80_432FEC	29_436FED	98.417	1514	1743
80_432FEC	75_429FED	98.4133	1516	1743
80_432FEC	52_433RED	98.4103	1515	1743
80_432FEC	45_429RED	98.4061	1521	1743
80_432FEC	77_430FED	98.3987	1519	1743
80_432FEC	35_440RED	98.3933	1518	1743
80_432FEC	10_434FEN3	98.3843	1384	1743
80_432FEC	28_436FEC	98.3841	1523	1743
80_432FEC	74_429FEC	98.383	1513	1743
80_432FEC	47_430RED	98.376	1519	1743
80_432FEC	51_433REC	98.3733	1521	1743
80_432FEC	83_433FED	98.3727	1521	1743
80_432FEC	34_440REC	98.368	1522	1743
80_432FEC	82_433FEC	98.3615	1528	1743
80_432FEC	44_429REC	98.356	1522	1743
80_432FEC	2_437RN1A	98.3553	1426	1743
80_432FEC	5_437REN3A	98.3528	1428	1743
80_432FEC	6_437REN3B	98.3445	1429	1743
80_432FEC	11_434FEN3	98.3331	1385	1743
80_432FEC	56_435RED	98.3158	1373	1743
80_432FEC	55_435REC	98.3067	1371	1743
80_432FEC	57_436REC	98.3033	1376	1743
80_432FEC	58_436RED	98.2766	1374	1743
80_432FEC	96_441FEC	98.0207	1376	1743
80_432FEC	84_434FEC	97.1963	1389	1743
80_432FEC	73_428FED	97.1791	1406	1743
80_432FEC	86_435FEC	97.1555	1397	1743
80_432FEC	72_428FEC	97.1467	1402	1743
80_432FEC	79_431FED	96.4321	1397	1743
79_431FED	79_431FED	100	1786	1789
79_431FED	84_434FEC	96.8526	1354	1789
79_431FED	72_428FEC	96.7622	1333	1789
79_431FED	7_426FEN5A	96.7431	1253	1789
79_431FED	73_428FED	96.7355	1347	1789
79_431FED	2_437RN1A	96.7354	1325	1789
79_431FED	11_434FEN3	96.7167	1294	1789
79_431FED	86_435FEC	96.7137	1351	1789
79_431FED	10_434FEN3	96.7073	1290	1789
79_431FED	5_437REN3A	96.7004	1335	1789
79_431FED	55_435REC	96.6965	1303	1789
79_431FED	6_437REN3B	96.6929	1335	1789
79_431FED	8_426FEN5B	96.6727	1329	1789
79_431FED	59_437REC	96.6655	1329	1789
79_431FED	57_436REC	96.66	1305	1789
79_431FED	3_437REN7A	96.6596	1329	1789
79_431FED	4_437REN7B	96.652	1335	1789
79_431FED	14_437FEN5	96.6458	1335	1789
79_431FED	56_435RED	96.6417	1310	1789
79_431FED	15_437FEN5	96.64	1340	1789
79_431FED	60_437RED	96.6312	1335	1789
79_431FED	69_426FEC	96.6308	1321	1789
79_431FED	96_441FEC	96.6298	1336	1789
79_431FED	58_436RED	96.6176	1311	1789
79_431FED	95_440FED	96.5823	1335	1789
79_431FED	9_429FN2A	96.5745	1385	1789
79_431FED	87_435FED	96.568	1362	1789
79_431FED	62_438RED	96.5383	1365	1789
79_431FED	77_430FED	96.5035	1370	1789
79_431FED	31_440FED	96.5026	1351	1789
79_431FED	44_429REC	96.5019	1368	1789
79_431FED	1_428RN3A	96.4987	1366	1789
79_431FED	12_435FEN3	96.489	1385	1789
79_431FED	30_440FEC	96.4887	1353	1789
79_431FED	51_433REC	96.4886	1366	1789
79_431FED	61_438REC	96.4875	1370	1789
79_431FED	29_436FED	96.4794	1367	1789
79_431FED	75_429FED	96.477	1369	1789
79_431FED	52_433RED	96.4765	1376	1789
79_431FED	35_440RED	96.475	1371	1789
79_431FED	82_433FEC	96.4686	1376	1789
79_431FED	47_430RED	96.4669	1374	1789
79_431FED	83_433FED	96.4626	1371	1789
79_431FED	45_429RED	96.4546	1376	1789
79_431FED	18_429REC	96.4544	1380	1789
79_431FED	54_434RED	96.4541	1371	1789
79_431FED	28_436FEC	96.4538	1377	1789
79_431FED	34_440REC	96.448	1370	1789
79_431FED	74_429FEC	96.4442	1368	1789
79_431FED	13_435FEN3	96.4328	1410	1789
79_431FED	27_433FED	96.4257	1369	1789
79_431FED	91_438FEC	96.4165	1398	1789
79_431FED	26_433FEC	96.4094	1364	1789
79_431FED	53_434REC	96.4076	1375	1789
79_431FED	85_434FED	96.4048	1381	1789
79_431FED	92_438FED	96.3975	1400	1789
79_431FED	80_432FEC	96.3975	1400	1789
79_431FED	81_432FED	96.3851	1401	1789
79_431FED	23_430FEC	96.3787	1406	1789
79_431FED	37_441RED	96.3615	1369	1789
79_431FED	76_430FEC	96.3523	1405	1789
79_431FED	24_430FED	96.3478	1406	1789
79_431FED	36_441REC	96.3204	1375	1789
79_431FED	32_436REC	96.3115	1388	1789
79_431FED	70_426FED	96.2955	1391	1789
79_431FED	89_436FED	96.293	1383	1789
79_431FED	22_429FED	96.2873	1386	1789
79_431FED	50_432RED	96.283	1391	1789
79_431FED	38_426REC	96.2821	1388	1789
79_431FED	33_436RED	96.2785	1390	1789
79_431FED	16_427REC	96.2781	1393	1789
79_431FED	67_441REC	96.2765	1375	1789
79_431FED	48_431RED	96.273	1387	1789
79_431FED	43_428RED	96.272	1391	1789
79_431FED	90_437FED	96.2715	1396	1789
79_431FED	21_429FEC	96.2663	1391	1789
79_431FED	42_428REC	96.2661	1396	1789
79_431FED	66_440RED	96.263	1394	1789
79_431FED	39_426RED	96.2602	1398	1789
79_431FED	19_429RED	96.2571	1388	1789
79_431FED	63_439REC	96.252	1403	1789
79_431FED	46_430REC	96.2516	1392	1789
79_431FED	64_439RED	96.2505	1402	1789
79_431FED	93_439FEC	96.2466	1397	1789
79_431FED	41_427RED	96.2452	1400	1789
79_431FED	17_427RED	96.2403	1400	1789
79_431FED	94_439FED	96.2386	1396	1789
79_431FED	78_431FEC	96.236	1388	1789
79_431FED	65_440REC	96.2352	1389	1789
79_431FED	25_427FED	96.2348	1394	1789
79_431FED	49_432REC	96.2309	1389	1789
79_431FED	40_427REC	96.2216	1403	1789
79_431FED	88_436FEC	96.2201	1404	1789
79_431FED	71_427FED	96.2033	1403	1789
79_431FED	68_441RED	96.2005	1392	1789
78_431FEC	78_431FEC	100	1732	1740
78_431FEC	16_427REC	99.994	1725	1740
78_431FEC	17_427RED	99.9936	1729	1740
78_431FEC	40_427REC	99.9925	1729	1740
78_431FEC	41_427RED	99.9909	1723	1740
78_431FEC	25_427FED	99.9907	1727	1740
78_431FEC	71_427FED	99.9885	1729	1740
78_431FEC	93_439FEC	99.9877	1720	1740
78_431FEC	90_437FED	99.9875	1723	1740
78_431FEC	48_431RED	99.9875	1703	1740
78_431FEC	68_441RED	99.986	1711	1740
78_431FEC	88_436FEC	99.986	1717	1740
78_431FEC	66_440RED	99.9858	1720	1740
78_431FEC	94_439FED	99.9835	1723	1740
78_431FEC	64_439RED	99.9834	1723	1740
78_431FEC	32_436REC	99.9799	1704	1740
78_431FEC	63_439REC	99.9793	1724	1740
78_431FEC	33_436RED	99.9755	1709	1740
78_431FEC	37_441RED	99.9718	1694	1740
78_431FEC	89_436FED	99.9713	1705	1740
78_431FEC	36_441REC	99.9685	1695	1740
78_431FEC	67_441REC	99.9632	1689	1740
78_431FEC	65_440REC	99.9595	1696	1740
78_431FEC	39_426RED	99.8897	1673	1740
78_431FEC	19_429RED	99.8844	1658	1740
78_431FEC	49_432REC	99.88	1675	1740
78_431FEC	42_428REC	99.8776	1667	1740
78_431FEC	43_428RED	99.877	1661	1740
78_431FEC	38_426REC	99.8761	1675	1740
78_431FEC	21_429FEC	99.8727	1655	1740
78_431FEC	46_430REC	99.8724	1668	1740
78_431FEC	85_434FED	99.8705	1624	1740
78_431FEC	70_426FED	99.8688	1676	1740
78_431FEC	53_434REC	99.8687	1624	1740
78_431FEC	22_429FED	99.8601	1657	1740
78_431FEC	54_434RED	99.8591	1622	1740
78_431FEC	50_432RED	99.8541	1676	1740
78_431FEC	80_432FEC	99.5518	1545	1740
78_431FEC	81_432FED	99.5395	1545	1740
78_431FEC	91_438FEC	99.5187	1549	1740
78_431FEC	92_438FED	99.5132	1548	1740
78_431FEC	76_430FEC	99.5129	1552	1740
78_431FEC	23_430FEC	99.5103	1546	1740
78_431FEC	24_430FED	99.506	1553	1740
78_431FEC	69_426FEC	99.2606	1469	1740
78_431FEC	3_437REN7A	99.139	1448	1740
78_431FEC	14_437FEN5	99.1385	1452	1740
78_431FEC	15_437FEN5	99.1368	1452	1740
78_431FEC	59_437REC	99.1223	1450	1740
78_431FEC	95_440FED	99.1156	1480	1740
78_431FEC	60_437RED	99.1092	1450	1740
78_431FEC	87_435FED	99.1078	1485	1740
78_431FEC	8_426FEN5B	99.1038	1450	1740
78_431FEC	4_437REN7B	99.0985	1455	1740
78_431FEC	62_438RED	99.0955	1472	1740
78_431FEC	12_435FEN3	99.0921	1480	1740
78_431FEC	61_438REC	99.0864	1467	1740
78_431FEC	9_429FN2A	99.0226	1458	1740
78_431FEC	13_435FEN3	99.0196	1495	1740
78_431FEC	31_440FED	98.9331	1519	1740
78_431FEC	1_428RN3A	98.9143	1497	1740
78_431FEC	30_440FEC	98.9141	1519	1740
78_431FEC	26_433FEC	98.9017	1480	1740
78_431FEC	27_433FED	98.8868	1482	1740
78_431FEC	10_434FEN3	98.5136	1357	1740
78_431FEC	11_434FEN3	98.4991	1361	1740
78_431FEC	2_437RN1A	98.4572	1419	1740
78_431FEC	5_437REN3A	98.4537	1422	1740
78_431FEC	6_437REN3B	98.4408	1422	1740
78_431FEC	58_436RED	98.3804	1359	1740
78_431FEC	56_435RED	98.3776	1360	1740
78_431FEC	55_435REC	98.3601	1357	1740
78_431FEC	57_436REC	98.3572	1356	1740
78_431FEC	7_426FEN5A	98.3545	1299	1740
78_431FEC	29_436FED	98.2367	1454	1740
78_431FEC	35_440RED	98.2185	1442	1740
78_431FEC	45_429RED	98.2114	1448	1740
78_431FEC	75_429FED	98.2091	1452	1740
78_431FEC	82_433FEC	98.205	1451	1740
78_431FEC	34_440REC	98.2021	1453	1740
78_431FEC	52_433RED	98.1987	1458	1740
78_431FEC	18_429REC	98.1987	1456	1740
78_431FEC	28_436FEC	98.1978	1453	1740
78_431FEC	51_433REC	98.197	1453	1740
78_431FEC	74_429FEC	98.1939	1446	1740
78_431FEC	47_430RED	98.1851	1454	1740
78_431FEC	83_433FED	98.1803	1454	1740
78_431FEC	44_429REC	98.1578	1459	1740
78_431FEC	77_430FED	98.1576	1460	1740
78_431FEC	96_441FEC	98.1095	1367	1740
78_431FEC	73_428FED	97.2473	1392	1740
78_431FEC	86_435FEC	97.2033	1399	1740
78_431FEC	84_434FEC	97.1956	1390	1740
78_431FEC	72_428FEC	97.167	1406	1740
78_431FEC	79_431FED	96.2147	1405	1740
77_430FED	77_430FED	100	1682	1688
77_430FED	28_436FEC	99.9976	1681	1688
77_430FED	83_433FED	99.9972	1678	1688
77_430FED	34_440REC	99.9971	1677	1688
77_430FED	51_433REC	99.9971	1683	1688
77_430FED	47_430RED	99.9969	1679	1688
77_430FED	45_429RED	99.9968	1678	1688
77_430FED	75_429FED	99.9949	1681	1688
77_430FED	82_433FEC	99.9949	1677	1688
77_430FED	18_429REC	99.9942	1679	1688
77_430FED	29_436FED	99.994	1681	1688
77_430FED	52_433RED	99.9936	1680	1688
77_430FED	44_429REC	99.9923	1678	1688
77_430FED	74_429FEC	99.9921	1674	1688
77_430FED	35_440RED	99.9864	1681	1688
77_430FED	7_426FEN5A	98.7865	1313	1688
77_430FED	56_435RED	98.7844	1372	1688
77_430FED	58_436RED	98.7625	1377	1688
77_430FED	55_435REC	98.7621	1374	1688
77_430FED	57_436REC	98.7569	1375	1688
77_430FED	10_434FEN3	98.7031	1366	1688
77_430FED	11_434FEN3	98.6988	1369	1688
77_430FED	2_437RN1A	98.5842	1420	1688
77_430FED	5_437REN3A	98.5674	1427	1688
77_430FED	6_437REN3B	98.5438	1420	1688
77_430FED	69_426FEC	98.504	1410	1688
77_430FED	14_437FEN5	98.4231	1407	1688
77_430FED	15_437FEN5	98.3984	1415	1688
77_430FED	4_437REN7B	98.3896	1416	1688
77_430FED	59_437REC	98.3864	1418	1688
77_430FED	3_437REN7A	98.3852	1416	1688
77_430FED	8_426FEN5B	98.3832	1418	1688
77_430FED	91_438FEC	98.3816	1545	1688
77_430FED	60_437RED	98.381	1414	1688
77_430FED	92_438FED	98.3801	1535	1688
77_430FED	95_440FED	98.3635	1427	1688
77_430FED	87_435FED	98.3616	1436	1688
77_430FED	81_432FED	98.34	1539	1688
77_430FED	23_430FEC	98.3343	1536	1688
77_430FED	9_429FN2A	98.3343	1424	1688
77_430FED	80_432FEC	98.3318	1531	1688
77_430FED	76_430FEC	98.3205	1539	1688
77_430FED	24_430FED	98.2938	1542	1688
77_430FED	31_440FED	98.2872	1436	1688
77_430FED	30_440FEC	98.2859	1429	1688
77_430FED	96_441FEC	98.2764	1365	1688
77_430FED	1_428RN3A	98.2553	1429	1688
77_430FED	54_434RED	98.2495	1452	1688
77_430FED	12_435FEN3	98.226	1434	1688
77_430FED	85_434FED	98.2245	1457	1688
77_430FED	62_438RED	98.2168	1437	1688
77_430FED	27_433FED	98.2142	1431	1688
77_430FED	26_433FEC	98.2105	1439	1688
77_430FED	61_438REC	98.2097	1434	1688
77_430FED	53_434REC	98.2028	1458	1688
77_430FED	16_427REC	98.1873	1448	1688
77_430FED	89_436FED	98.1796	1441	1688
77_430FED	32_436REC	98.1744	1444	1688
77_430FED	66_440RED	98.168	1443	1688
77_430FED	48_431RED	98.167	1444	1688
77_430FED	33_436RED	98.1656	1442	1688
77_430FED	94_439FED	98.1654	1441	1688
77_430FED	41_427RED	98.162	1451	1688
77_430FED	39_426RED	98.1557	1454	1688
77_430FED	40_427REC	98.1557	1454	1688
77_430FED	36_441REC	98.1515	1448	1688
77_430FED	13_435FEN3	98.1509	1445	1688
77_430FED	46_430REC	98.1498	1448	1688
77_430FED	93_439FEC	98.1481	1450	1688
77_430FED	49_432REC	98.1452	1453	1688
77_430FED	67_441REC	98.1443	1442	1688
77_430FED	68_441RED	98.1441	1439	1688
77_430FED	17_427RED	98.1441	1450	1688
77_430FED	42_428REC	98.1438	1455	1688
77_430FED	50_432RED	98.1387	1449	1688
77_430FED	63_439REC	98.1322	1457	1688
77_430FED	90_437FED	98.1321	1448	1688
77_430FED	71_427FED	98.1318	1444	1688
77_430FED	19_429RED	98.1284	1449	1688
77_430FED	21_429FEC	98.1263	1448	1688
77_430FED	70_426FED	98.1252	1455	1688
77_430FED	37_441RED	98.1225	1450	1688
77_430FED	38_426REC	98.1224	1450	1688
77_430FED	78_431FEC	98.1213	1453	1688
77_430FED	65_440REC	98.1052	1445	1688
77_430FED	43_428RED	98.1005	1462	1688
77_430FED	64_439RED	98.0981	1455	1688
77_430FED	25_427FED	98.0916	1454	1688
77_430FED	88_436FEC	98.0888	1447	1688
77_430FED	22_429FED	98.0745	1451	1688
77_430FED	84_434FEC	97.1849	1395	1688
77_430FED	86_435FEC	97.1158	1405	1688
77_430FED	73_428FED	97.1135	1404	1688
77_430FED	72_428FEC	97.1019	1402	1688
77_430FED	79_431FED	96.3176	1392	1688
76_430FEC	76_430FEC	100	1733	1737
76_430FEC	92_438FED	99.9957	1727	1737
76_430FEC	91_438FEC	99.9947	1722	1737
76_430FEC	24_430FED	99.9936	1722	1737
76_430FEC	23_430FEC	99.9911	1722	1737
76_430FEC	81_432FED	99.9906	1722	1737
76_430FEC	80_432FEC	99.9823	1719	1737
76_430FEC	49_432REC	99.6022	1541	1737
76_430FEC	19_429RED	99.5933	1542	1737
76_430FEC	21_429FEC	99.5919	1545	1737
76_430FEC	70_426FED	99.5901	1540	1737
76_430FEC	38_426REC	99.5888	1541	1737
76_430FEC	53_434REC	99.5887	1551	1737
76_430FEC	36_441REC	99.5847	1537	1737
76_430FEC	37_441RED	99.5798	1541	1737
76_430FEC	43_428RED	99.573	1546	1737
76_430FEC	33_436RED	99.5705	1538	1737
76_430FEC	78_431FEC	99.5678	1543	1737
76_430FEC	39_426RED	99.5677	1544	1737
76_430FEC	17_427RED	99.5644	1546	1737
76_430FEC	46_430REC	99.5624	1544	1737
76_430FEC	41_427RED	99.5619	1545	1737
76_430FEC	67_441REC	99.5615	1537	1737
76_430FEC	32_436REC	99.5611	1541	1737
76_430FEC	22_429FED	99.5544	1543	1737
76_430FEC	40_427REC	99.5544	1543	1737
76_430FEC	63_439REC	99.5536	1539	1737
76_430FEC	93_439FEC	99.5477	1543	1737
76_430FEC	42_428REC	99.5458	1545	1737
76_430FEC	25_427FED	99.5442	1542	1737
76_430FEC	85_434FED	99.5407	1556	1737
76_430FEC	65_440REC	99.5385	1541	1737
76_430FEC	54_434RED	99.5325	1554	1737
76_430FEC	89_436FED	99.5297	1542	1737
76_430FEC	50_432RED	99.528	1546	1737
76_430FEC	88_436FEC	99.5246	1542	1737
76_430FEC	94_439FED	99.5192	1546	1737
76_430FEC	71_427FED	99.5158	1545	1737
76_430FEC	16_427REC	99.5082	1549	1737
76_430FEC	48_431RED	99.5033	1548	1737
76_430FEC	66_440RED	99.5023	1547	1737
76_430FEC	64_439RED	99.4806	1556	1737
76_430FEC	90_437FED	99.4783	1548	1737
76_430FEC	68_441RED	99.4756	1548	1737
76_430FEC	69_426FEC	99.2527	1462	1737
76_430FEC	12_435FEN3	99.081	1470	1737
76_430FEC	60_437RED	99.079	1454	1737
76_430FEC	61_438REC	99.0715	1488	1737
76_430FEC	95_440FED	99.0714	1465	1737
76_430FEC	59_437REC	99.0708	1452	1737
76_430FEC	14_437FEN5	99.0665	1449	1737
76_430FEC	3_437REN7A	99.0584	1461	1737
76_430FEC	15_437FEN5	99.0574	1456	1737
76_430FEC	87_435FED	99.0398	1495	1737
76_430FEC	8_426FEN5B	99.0364	1456	1737
76_430FEC	4_437REN7B	99.0364	1456	1737
76_430FEC	62_438RED	99.0298	1491	1737
76_430FEC	13_435FEN3	98.9446	1499	1737
76_430FEC	9_429FN2A	98.9019	1467	1737
76_430FEC	30_440FEC	98.8301	1480	1737
76_430FEC	31_440FED	98.8181	1487	1737
76_430FEC	1_428RN3A	98.8138	1467	1737
76_430FEC	26_433FEC	98.7806	1485	1737
76_430FEC	27_433FED	98.7744	1484	1737
76_430FEC	18_429REC	98.4334	1535	1737
76_430FEC	52_433RED	98.4243	1533	1737
76_430FEC	35_440RED	98.4139	1528	1737
76_430FEC	29_436FED	98.4116	1535	1737
76_430FEC	77_430FED	98.3999	1536	1737
76_430FEC	74_429FEC	98.3951	1530	1737
76_430FEC	75_429FED	98.3924	1536	1737
76_430FEC	82_433FEC	98.3919	1540	1737
76_430FEC	51_433REC	98.3865	1535	1737
76_430FEC	83_433FED	98.3829	1535	1737
76_430FEC	10_434FEN3	98.3808	1380	1737
76_430FEC	45_429RED	98.3804	1542	1737
76_430FEC	28_436FEC	98.3751	1541	1737
76_430FEC	7_426FEN5A	98.3704	1296	1737
76_430FEC	44_429REC	98.3661	1533	1737
76_430FEC	34_440REC	98.3656	1538	1737
76_430FEC	11_434FEN3	98.361	1384	1737
76_430FEC	47_430RED	98.351	1543	1737
76_430FEC	2_437RN1A	98.3315	1428	1737
76_430FEC	5_437REN3A	98.3108	1429	1737
76_430FEC	56_435RED	98.2999	1372	1737
76_430FEC	6_437REN3B	98.293	1430	1737
76_430FEC	57_436REC	98.2873	1374	1737
76_430FEC	55_435REC	98.2551	1374	1737
76_430FEC	58_436RED	98.241	1377	1737
76_430FEC	96_441FEC	97.9979	1371	1737
76_430FEC	84_434FEC	97.1878	1392	1737
76_430FEC	73_428FED	97.1655	1402	1737
76_430FEC	72_428FEC	97.1243	1405	1737
76_430FEC	86_435FEC	97.1243	1404	1737
76_430FEC	79_431FED	96.4785	1392	1737
75_429FED	75_429FED	100	1686	1690
75_429FED	47_430RED	99.9983	1677	1690
75_429FED	82_433FEC	99.9983	1684	1690
75_429FED	45_429RED	99.9981	1678	1690
[truncated: 7,026 more rows]

## Sheet: Supplementary Table 3
Strain Name	Sequence_Type (StarAMR)	Serotype (ectyper)
1-428RN3A	58	O25:H28
13-435FEN3	442	O146:H21
14-437FEN5	155	O9:H21
2-437RN1A	195	O76:H4
61-438REC	162	O8:H19
69-426FEC	160	Non-Typeable
7-426FEN5A	10392	O9:H20
73-428FED	349	O166:H15
79-431FED	95	O2:H5
84-434FEC	349	Non-Typeable
87-435FED	-	-:H19
9-429FN2A	13	O105:H8
95-440FED	162	O8/O32:H19
96-441FEC	-	O98:H2

## Sheet: Supplementary Table 4
Isolate Heat-treated Cell-Free Supernatant	ATCC 700728 Mean AUC ± sd	ATCC 43888 Mean AUC ± sd
13-435FEN3	0.97 ± 0.10	0.33 ± 0.07
14-437FEN5	0.92 ± 0.19	0.35 ± 0.02
1-428RN3A	0.99 ± 0.30	0.29 ± 0.05
2-437RN1A	0.99 ± 0.17	0.26 ± 0.03
61-438REC	0.89 ± 0.08	0.36 ± 0.06
69-426FEC	0.71 ± 0.07	0.37 ± 0.04
73-428FED	0.67 ± 0.18	0.34 ± 0.07
79-431FED	0.84 ± 0.01	0.40 ± 0.09
7-426FEN5A	0.70 ± 0.39	0.28 ± 0.05
84-434FEC	0.78 ± 0.07	0.33 ± 0.08
87-435FED	0.82 ± 0.03	0.41 ± 0.17
95-440FED	0.79 ± 0.00	0.43 ± 0.04
96-441FEC	0.76 ± 0.08	0.40 ± 0.01
9-429FN2A	1.13 ± 0.26	0.27 ± 0.05
TSB-only	1.05 ± 0.09	0.40 ± 0.04

## Sheet: Supplementary Table 5
Isolate	Ethanolamine (C) Mean Tgen ± sd	Ethanolamine (N) Mean Tgen ± sd	Galactose Mean Tgen ± sd	Gluconate Mean Tgen ± sd	Glucuronate Mean Tgen ± sd	Mannose Mean Tgen ± sd	Ribose Mean Tgen ± sd
ATCC 43888	1.59 ± 0.98	4.66 ± 0.25	1.10 ± 0.14	1.37 ± 0.75	0.53 ± 0.08	0.41 ± 0.08	1.31 ± 0.27
ATCC 700728	6.95 ± 6.34	4.40 ± 0.38	0.84 ± 0.05	0.57 ± 0.23	0.69 ± 0.38	0.54 ± 0.04	0.62 ± 0.12
1-428RN3A	0.58 ± 0.12	4.13 ± 0.40	0.71 ± 0.08	0.31 ± 0.05	0.48 ± 0.11	0.55 ± 0.06	0.98 ± 0.44
13-435FEN3	3.28 ± 2.15	4.25 ± 0.19	0.87 ± 0.02	0.49 ± 0.08	0.48 ± 0.02	0.57 ± 0.02	0.46 ± 0.12
14-437FEN5	1.03 ± 0.88	9.81 ± 9.46	0.70 ± 0.02	0.43 ± 0.05	0.41 ± 0.04	0.58 ± 0.02	1.68 ± 0.47
2-437RN1A	29.00 ± 16.90	4.10 ± 0.33	1.23 ± 0.05	0.27 ± 0.02	0.39 ± 0.03	0.65 ± 0.01	0.83 ± 0.57
61-438REC	13.20 ± 14.50	5.23 ± 1.33	0.65 ± 0.02	0.37 ± 0.08	0.38 ± 0.08	0.51 ± 0.02	0.88 ± 0.04
69-426FEC	1.15 ± 0.37	5.22 ± 0.11	0.66 ± 0.03	0.38 ± 0.05	0.46 ± 0.02	0.61 ± 0.05	1.20 ± 0.14
7-426FEN5A	0.20 ± 0.19	12.10 ± 11.20	0.75 ± 0.05	0.43 ± 0.03	0.38 ± 0.01	0.45 ± 0.04	0.99 ± 0.30
73-428FED	0.85 ± 0.28	5.11 ± 0.05	0.79 ± 0.01	0.77 ± 0.18	0.50 ± 0.07	0.65 ± 0.10	1.29 ± 0.09
79-431FED	1.66 ± 1.89	4.23 ± 0.41	0.80 ± 0.04	0.45 ± 0.03	0.41 ± 0.08	0.60 ± 0.03	2.02 ± 0.09
84-434FEC	5.39 ± 1.56	5.57 ± 1.39	0.61 ± 0.02	0.54 ± 0.03	0.55 ± 0.08	0.62 ± 0.05	1.26 ± 0.35
87-435FED	0.52 ± 0.18	6.23 ± 0.18	0.65 ± 0.02	0.80 ± 0.16	0.63 ± 0.05	0.52 ± 0.04	1.59 ± 0.67
9-429FN2A	0.79 ± 0.34	5.29 ± 0.59	0.70 ± 0.05	0.45 ± 0.13	0.37 ± 0.03	0.55 ± 0.03	1.13 ± 0.28
95-440FED	0.57 ± 0.14	5.39 ± 0.37	1.01 ± 0.01	0.47 ± 0.03	0.47 ± 0.02	0.71 ± 0.02	0.51 ± 0.29
96-441FEC	0.55 ± 0.25	5.32 ± 0.38	0.69 ± 0.02	0.45 ± 0.01	0.57 ± 0.04	0.59 ± 0.01	1.07 ± 0.26

## Sheet: Supplementary Table 6
Isolate	Ethanolamine (C) Mean AUC ± sd	Ethanolamine (N) Mean AUC ± sd	Galactose Mean AUC ± sd	Gluconate Mean AUC ± sd	Glucuronate Mean AUC ± sd	Mannose Mean AUC ± sd	Ribose Mean AUC ± sd
ATCC 43888	5.39 ± 1.32	1.48 ± 0.23	3.18 ± 0.10	4.81 ± 0.27	8.99 ± 0.36	1.68 ± 0.12	2.18 ± 0.12
ATCC 700728	5.31 ± 2.99	1.32 ± 0.33	6.26 ± 0.30	7.17 ± 0.59	5.54 ± 0.66	3.07 ± 0.11	2.63 ± 0.17
1-428RN3A	4.17 ± 0.73	1.30 ± 0.48	7.23 ± 0.47	7.01 ± 0.21	10.30 ± 0.46	4.08 ± 0.03	3.25 ± 0.53
13-435FEN3	10.50 ± 3.90	1.55 ± 0.60	6.31 ± 0.17	6.98 ± 0.57	8.45 ± 0.15	3.43 ± 0.05	2.32 ± 0.21
14-437FEN5	10.80 ± 0.52	1.07 ± 0.87	7.98 ± 0.17	8.28 ± 0.49	9.35 ± 0.09	3.96 ± 0.15	3.49 ± 0.19
2-437RN1A	2.63 ± 2.11	1.29 ± 0.76	4.69 ± 0.90	6.97 ± 0.45	7.90 ± 0.15	2.65 ± 0.17	2.56 ± 0.48
61-438REC	5.14 ± 2.52	1.24 ± 0.30	7.67 ± 0.28	8.00 ± 1.21	10.70 ± 0.38	4.63 ± 0.30	2.99 ± 0.32
69-426FEC	10.40 ± 0.31	1.68 ± 0.05	7.70 ± 0.24	8.84 ± 0.75	10.40 ± 0.61	4.36 ± 0.25	3.02 ± 0.06
7-426FEN5A	4.13 ± 3.83	1.18 ± 0.90	7.10 ± 0.23	7.54 ± 0.35	8.48 ± 0.39	4.01 ± 0.09	2.68 ± 0.17
73-428FED	8.61 ± 0.52	1.58 ± 0.60	7.41 ± 0.22	8.36 ± 0.56	9.75 ± 0.42	3.91 ± 0.36	3.08 ± 0.06
79-431FED	9.50 ± 0.43	1.22 ± 0.74	6.51 ± 0.49	7.72 ± 0.17	8.93 ± 0.22	3.16 ± 0.15	2.71 ± 0.19
84-434FEC	10.80 ± 2.09	1.45 ± 1.06	7.47 ± 0.16	8.48 ± 0.13	9.92 ± 0.26	3.84 ± 0.13	3.00 ± 0.13
87-435FED	10.50 ± 0.44	1.85 ± 0.16	7.58 ± 0.09	9.45 ± 0.18	10.60 ± 0.29	3.82 ± 0.20	3.04 ± 0.08
9-429FN2A	8.81 ± 2.80	1.96 ± 0.07	7.57 ± 0.44	8.32 ± 0.55	9.40 ± 0.37	3.89 ± 0.18	2.80 ± 0.20
95-440FED	6.57 ± 2.00	1.36 ± 0.28	4.73 ± 0.10	7.05 ± 0.23	9.45 ± 0.41	3.68 ± 0.12	2.11 ± 0.13
96-441FEC	7.01 ± 2.39	1.22 ± 0.30	6.72 ± 0.11	8.41 ± 0.05	9.38 ± 0.37	4.23 ± 0.10	2.86 ± 0.11

## Sheet: Supplementary Table 7
Group	Atmosphere	Media_Type	Log10CFU/mL ± sd
700728_Alone	Aerobic	Chrome	7.69 ± 0.08
		SMAC	8.82 ± 0.05
	Anaerobic	Chrome	8.33 ± 0.14
		SMAC	8.57 ± 0.01
HC	Aerobic	Chrome	6.97 ± 0.06
		SMAC	7.18 ± 0.38
	Anaerobic	Chrome	6.80 ± 0.48
		SMAC	7.72 ± 0.22
LC	Aerobic	Chrome	7.18 ± 0.01
		SMAC	7.97 ± 0.05
	Anaerobic	Chrome	7.86 ± 0.51
		SMAC	8.58 ± 0.15

## Sheet: Supplementary Table 8
Group	Atmosphere	Media_Type	Log10CFU/mL± sd
HC	Aerobic	SMAC	7.97±0.02
	Anaerobic	SMAC	8.96±0.04
LC	Aerobic	SMAC	7.79±0.06
	Anaerobic	SMAC	7.00±0.22
